# Supplementary material for: HUNK inhibits epithelial-mesenchymal transition of CRC via direct phosphorylation of GEF-H1 and activating RhoA/LIMK-1/CFL-1
Source: Cell Death Dis. 2023 May 16;14(5):327. doi: 10.1038/s41419-023-05849-2 (PMC10188538; doi:10.1038/s41419-023-05849-2)
Supplement: Supplementary file 1 — Dataset 1 [file 41419_2023_5849_MOESM1_ESM.xlsx]

## Sheet: KOvsWT
Protein accession	Position	KO/WT Ratio	Regulated Type	KO/WT P value	Amino acid	Protein description	Gene name	Localization probability	PEP	Score	Modified sequence	Charge	Mass error [ppm]	MS/MS Count	KO1	KO2	KO3	WT1	WT2
Q8WVV4	76	0.099	Down	0.00047834	S	Protein POF1B OS=Homo sapiens OX=9606 GN=POF1B PE=1 SV=3	POF1B	1	0.0019	80.688	EVLS(1)PLK	2	-0.86445	1	0.211	0.132	0.197	1.286	2.238
Q14687	828	0.104	Down	0.00028478	S	Genetic suppressor element 1 OS=Homo sapiens OX=9606 GN=GSE1 PE=1 SV=3	GSE1	0.997641	6.69e-12	108.25	ERS(1)PS(0.998)PPT(0.002)IQSK	3	0.20158	2	0.261	0.156	0.146	1.607	1.841
Q14687	826	0.104	Down	0.00028478	S	Genetic suppressor element 1 OS=Homo sapiens OX=9606 GN=GSE1 PE=1 SV=3	GSE1	0.99993	6.69e-12	108.25	ERS(1)PS(0.998)PPT(0.002)IQSK	3	0.20158	2	0.261	0.156	0.146	1.607	1.841
P16150	355	0.157	Down	0.000156713	S	Leukosialin OS=Homo sapiens OX=9606 GN=SPN PE=1 SV=1	SPN	1	9.61e-07	94.007	QGS(1)LAMEELK	2	-0.21226	2	0.28	0.24	0.292	1.986	1.849
Q14687	1101	0.159	Down	2.0427e-05	S	Genetic suppressor element 1 OS=Homo sapiens OX=9606 GN=GSE1 PE=1 SV=3	GSE1	0.999983	9e-273	279.78	KGPPTQELDRDS(1)EEEEEEDDEDGEDEEEVPK	4	-0.56625	2	0.291	0.268	0.263	1.486	1.884
Q8N8V4	283	0.197	Down	0.00019668	S	Ankyrin repeat and SAM domain-containing protein 4B OS=Homo sapiens OX=9606 GN=ANKS4B PE=1 SV=2	ANKS4B	0.967002	1.35e-15	118.51	IS(0.033)S(0.967)PEDISDSKR	3	-0.052505	1	0.389	0.338	0.262	1.53	1.786
O14490	932	0.212	Down	0.0133161	S	Disks large-associated protein 1 OS=Homo sapiens OX=9606 GN=DLGAP1 PE=1 SV=1	DLGAP1	1	1.39e-10	123.28	ERS(1)LESSQR	3	-0.9653	1	0.487	0.283	0.279	1.611	1.729
Q8TE67	441	0.225	Down	0.00024092	S	Epidermal growth factor receptor kinase substrate 8-like protein 3 OS=Homo sapiens OX=9606 GN=EPS8L3 PE=1 SV=2	EPS8L3	0.987729	8.49e-52	138.09	THNHDPQPGDPNS(0.988)RPS(0.207)S(0.805)PKPAQPALK	5	-0.11939	3	0.378	0.335	0.391	1.459	2.006
Q9H165	625	0.243	Down	0.00020144	S	B-cell lymphoma/leukemia 11A OS=Homo sapiens OX=9606 GN=BCL11A PE=1 SV=2	BCL11A	0.956483	1.01e-09	92.236	LLLGS(0.956)PS(0.114)S(0.253)LS(0.647)PFS(0.03)K	3	0.47911	1	0.44	0.314	0.42	1.656	1.654
Q8TE67	445	0.247	Down	0.00020252	S	Epidermal growth factor receptor kinase substrate 8-like protein 3 OS=Homo sapiens OX=9606 GN=EPS8L3 PE=1 SV=2	EPS8L3	0.805103	8.49e-52	138.09	THNHDPQPGDPNS(0.988)RPS(0.207)S(0.805)PKPAQPALK	5	-0.11939	4	0.374	0.382	0.432	1.365	1.906
Q9Y6N7	1442	0.263	Down	5.7512e-07	S	Roundabout homolog 1 OS=Homo sapiens OX=9606 GN=ROBO1 PE=1 SV=1	ROBO1	0.788945	5.1e-41	132.42	HFHAS(0.002)QCPRPT(0.148)S(0.789)PVS(0.06)T(0.001)DSNMSAAVMQK	4	0.053261	1	0.405	0.42	0.425	1.52	1.579
Q9Y6N7	1055	0.278	Down	0.00078328	S	Roundabout homolog 1 OS=Homo sapiens OX=9606 GN=ROBO1 PE=1 SV=1	ROBO1	0.99942	0.000335	90.149	T(0.001)FNS(0.999)PNLK	3	-0.30412	2	0.41	0.44	0.454	1.996	1.423
O96017	260	0.291	Down	0.0041579	S	Serine/threonine-protein kinase Chk2 OS=Homo sapiens OX=9606 GN=CHEK2 PE=1 SV=1	CHEK2	1	0.000879	76.332	KFAIGS(1)AR	3	0.35334	1	0.459	0.387	0.508	1.575	1.555
Q13557	315	0.293	Down	0.0067032	S	Calcium/calmodulin-dependent protein kinase type II subunit delta OS=Homo sapiens OX=9606 GN=CAMK2D PE=1 SV=3	CAMK2D	1	9.46e-17	126.71	NFS(1)AAKS(1)LLK	3	0.29827	3	0.362	0.335	0.662	1.555	1.851
Q13557	319	0.293	Down	0.0067032	S	Calcium/calmodulin-dependent protein kinase type II subunit delta OS=Homo sapiens OX=9606 GN=CAMK2D PE=1 SV=3	CAMK2D	1	9.46e-17	126.71	NFS(1)AAKS(1)LLK	3	0.29827	3	0.362	0.335	0.662	1.555	1.851
Q6PJG9	575	0.293	Down	5.928e-05	S	Leucine-rich repeat and fibronectin type-III domain-containing protein 4 OS=Homo sapiens OX=9606 GN=LRFN4 PE=1 SV=1	LRFN4	1	6.38e-06	77.776	AHPPRS(1)PPPRPQR	4	1.1715	3	0.48	0.441	0.439	1.363	1.606
Q9UQ88	701	0.311	Down	0.031605	S	Cyclin-dependent kinase 11A OS=Homo sapiens OX=9606 GN=CDK11A PE=1 SV=4	CDK11A	1	3.67e-05	93.649	RIS(1)AEDGLK	3	1.2056	1	0.49	0.381	0.552	0.763	2.241
P41235	436	0.312	Down	0.00136121	S	Hepatocyte nuclear factor 4-alpha OS=Homo sapiens OX=9606 GN=HNF4A PE=1 SV=3	HNF4A	0.99677	2.01e-07	75.695	GQAATPET(0.002)PQPS(0.997)PPGGS(0.001)GSEPYK	3	-0.080505	3	0.559	0.403	0.466	1.221	1.785
Q99959	197	0.313	Down	0.0041588	S	Plakophilin-2 OS=Homo sapiens OX=9606 GN=PKP2 PE=1 SV=2	PKP2	1	4.67e-32	151.44	YARS(1)EIVGVSR	3	-0.31616	1	0.449	0.451	0.529	1.726	1.823
Q6N021	99	0.319	Down	0.0020432	S	Methylcytosine dioxygenase TET2 OS=Homo sapiens OX=9606 GN=TET2 PE=1 SV=3	TET2	0.836379	8.7e-41	158.65	T(0.161)VS(0.836)EPS(0.003)LSGLLQIK	3	0.23782	1	0.562	0.397	0.493	1.297	1.907
Q9Y6N7	940	0.326	Down	0.00013908	S	Roundabout homolog 1 OS=Homo sapiens OX=9606 GN=ROBO1 PE=1 SV=1	ROBO1	0.902902	6.26e-07	82.765	KVPS(0.903)FT(0.097)FTPTVTYQR	3	0.46888	1	0.479	0.456	0.541	1.443	1.689
O95490	1430	0.332	Down	0.00047591	S	Adhesion G protein-coupled receptor L2 OS=Homo sapiens OX=9606 GN=ADGRL2 PE=1 SV=2	ADGRL2	0.999562	2.56e-06	87.138	GNS(1)DGYIIPINK	3	-0.42374	1	0.601	0.468	0.428	1.41	1.553
P28356	146	0.34	Down	0.00089909	S	Homeobox protein Hox-D9 OS=Homo sapiens OX=9606 GN=HOXD9 PE=1 SV=5	HOXD9	0.995468	6.72e-19	122.3	GPS(0.995)PGPS(0.005)GPANGR	2	1.2043	1	0.533	0.449	0.541	1.239	1.782
Q15555	200	0.346	Down	0.00142395	S	Microtubule-associated protein RP/EB family member 2 OS=Homo sapiens OX=9606 GN=MAPRE2 PE=1 SV=1	MAPRE2	0.997759	3.95e-14	106.93	KSHHANS(0.998)PT(0.002)AGAAK	4	-0.090471	1	0.598	0.525	0.421	1.45	1.731
P53814	576	0.363	Down	0.00044438	S	Smoothelin OS=Homo sapiens OX=9606 GN=SMTN PE=1 SV=7	SMTN	0.994866	3.28e-61	158.73	APEGRS(0.995)PLS(0.005)AEELMTIEDEGVLDK	3	0.036735	4	0.516	0.506	0.575	1.226	1.605
Q6NZY4	658	0.363	Down	0.0046567	S	Zinc finger CCHC domain-containing protein 8 OS=Homo sapiens OX=9606 GN=ZCCHC8 PE=1 SV=2	ZCCHC8	0.999964	0.0015	63.091	IHS(1)PIPDMSK	3	-0.59216	1	0.679	0.506	0.413	1.174	1.634
P49321	451	0.375	Down	0.0035038	S	Nuclear autoantigenic sperm protein OS=Homo sapiens OX=9606 GN=NASP PE=1 SV=2	NASP	0.995969	0.000505	63.46	VAQGAT(0.004)EKS(0.996)PEDK	3	-0.64185	1	0.619	0.506	0.511	1.075	1.683
A1L390	636	0.389	Down	0.00092171	S	Pleckstrin homology domain-containing family G member 3 OS=Homo sapiens OX=9606 GN=PLEKHG3 PE=1 SV=1	PLEKHG3	0.93839	7.98e-06	75.529	LVS(0.938)RS(0.279)S(0.83)S(0.953)VLS(1)LEGS(1)EK	3	0.096379	1	0.62	0.539	0.522	1.355	1.708
A1L390	639	0.389	Down	0.00092171	S	Pleckstrin homology domain-containing family G member 3 OS=Homo sapiens OX=9606 GN=PLEKHG3 PE=1 SV=1	PLEKHG3	0.830216	7.98e-06	75.529	LVS(0.938)RS(0.279)S(0.83)S(0.953)VLS(1)LEGS(1)EK	3	0.096379	1	0.62	0.539	0.522	1.355	1.708
Q9BW85	179	0.395	Down	0.0045752	S	YJU2 splicing factor homolog OS=Homo sapiens OX=9606 GN=YJU2 PE=1 SV=1	YJU2	1	4.68e-07	110.98	QHRLS(1)EEER	2	2.4925	1	0.627	0.48	0.592	1.09	1.747
Q8NC51	330	0.396	Down	0.0035986	S	Plasminogen activator inhibitor 1 RNA-binding protein OS=Homo sapiens OX=9606 GN=SERBP1 PE=1 SV=2	SERBP1	0.776207	8.71e-90	196.37	S(0.224)KS(0.776)EEAHAEDSVMDHHFR	5	-0.13526	2	0.496	0.529	0.678	1.181	1.757
P09327	747	0.398	Down	0.00136415	S	Villin-1 OS=Homo sapiens OX=9606 GN=VIL1 PE=1 SV=4	VIL1	0.960311	1.04e-39	151.11	DWSQITAEVT(0.04)S(0.96)PK	3	0.082967	4	0.652	0.516	0.54	1.183	1.557
Q53EL6	457	0.404	Down	0.00117581	S	Programmed cell death protein 4 OS=Homo sapiens OX=9606 GN=PDCD4 PE=1 SV=2	PDCD4	1	1.56e-20	139.98	FVS(1)EGDGGR	2	-0.44942	1	0.582	0.537	0.608	1.16	1.64
Q96JP2	934	0.409	Down	0.00021978	T	Unconventional myosin-XVB OS=Homo sapiens OX=9606 GN=MYO15B PE=1 SV=3	MYO15B	1	0.00135	65.467	KPPT(1)PPEKPQR	4	-0.60452	1	0.558	0.597	0.587	1.241	1.468
Q5T8P6	164	0.41	Down	0.038037	S	RNA-binding protein 26 OS=Homo sapiens OX=9606 GN=RBM26 PE=1 SV=3	RBM26	0.999999	3.76e-05	104.39	RDS(1)YRDR	2	-0.71249	2	0.6	0.552	0.593	1.026	1.857
Q92974	645	0.412	Down	0.0025581	S	Rho guanine nucleotide exchange factor 2 OS=Homo sapiens OX=9606 GN=ARHGEF2 PE=1 SV=4	ARHGEF2	0.959638	1.68e-08	117.02	S(0.04)ES(0.96)LESPR	2	0.26419	1	0.622	0.487	0.643	1.25	1.704
Q6UXY1	465	0.413	Down	0.00061531	S	Brain-specific angiogenesis inhibitor 1-associated protein 2-like protein 2 OS=Homo sapiens OX=9606 GN=BAIAP2L2 PE=1 SV=1	BAIAP2L2	0.999985	0.000609	61.725	APS(1)PAPPPLPSSR	3	0.032135	2	0.534	0.555	0.663	1.252	1.535
Q6ZTQ3	179	0.419	Down	2.2202e-05	S	Ras association domain-containing protein 6 OS=Homo sapiens OX=9606 GN=RASSF6 PE=1 SV=1	RASSF6	0.999997	2.63e-12	121.69	DEPDS(1)PVLYR	2	-0.076105	1	0.593	0.617	0.562	1.331	1.445
Q12802	2728	0.421	Down	0.00042374	S	A-kinase anchor protein 13 OS=Homo sapiens OX=9606 GN=AKAP13 PE=1 SV=2	AKAP13	0.998442	1.51e-13	105.39	SGSLDSELS(0.002)VS(0.998)PK	3	-0.015537	1	0.565	0.534	0.679	1.385	1.505
Q9NQC3	863	0.424	Down	0.0131004	S	Reticulon-4 OS=Homo sapiens OX=9606 GN=RTN4 PE=1 SV=2	RTN4	0.929602	3.86e-15	93.876	ET(0.008)ET(0.036)FS(0.941)DS(0.085)S(0.93)PIEIIDEFPTLISSK	4	-0.30976	5	0.61	0.443	0.734	1.046	1.562
Q9ULI4	827	0.426	Down	0.0104987	S	Kinesin-like protein KIF26A OS=Homo sapiens OX=9606 GN=KIF26A PE=1 SV=3	KIF26A	1	0.011	46.844	HRPS(1)KGPR	4	2.9585	1	0.667	0.549	0.577	1.83	1.369
P58107	2508	0.431	Down	0.0123769	S	Epiplakin OS=Homo sapiens OX=9606 GN=EPPK1 PE=1 SV=3	EPPK1	1	1.69e-09	92.773	AEAEAGS(1)PRPDPR	2	1.0983	2	0.643	0.538	0.625	0.948	1.678
O95104	1037	0.433	Down	0.0140233	S	Splicing factor, arginine/serine-rich 15 OS=Homo sapiens OX=9606 GN=SCAF4 PE=1 SV=3	SCAF4	1	0.0133	50.372	RS(1)PDRDR	3	-0.25105	1	0.839	0.545	0.428	1.449	1.529
Q15691	155	0.435	Down	0.0170987	S	Microtubule-associated protein RP/EB family member 1 OS=Homo sapiens OX=9606 GN=MAPRE1 PE=1 SV=3	MAPRE1	0.843232	4.23e-42	144.33	KPLT(0.052)S(0.843)S(0.094)S(0.011)AAPQRPISTQR	4	0.40779	2	0.415	0.659	0.744	1.567	1.539
Q8WWI1	805	0.436	Down	0.0046825	S	LIM domain only protein 7 OS=Homo sapiens OX=9606 GN=LMO7 PE=1 SV=3	LMO7	1	8.44e-33	148.76	MYS(1)FDDVLEEGK	2	-0.91436	7	0.514	0.599	0.707	1.108	1.614
Q13263	473	0.437	Down	0.02534	S	Transcription intermediary factor 1-beta OS=Homo sapiens OX=9606 GN=TRIM28 PE=1 SV=5	TRIM28	1	2.86e-61	174.87	S(1)GEGEVSGLMR	3	-0.42046	6	0.543	0.527	0.756	0.914	1.791
Q6DN90	925	0.442	Down	0.0110771	S	IQ motif and SEC7 domain-containing protein 1 OS=Homo sapiens OX=9606 GN=IQSEC1 PE=1 SV=1	IQSEC1	0.958387	0.000567	84.817	SALS(0.007)S(0.035)S(0.958)LR	2	1.7839	1	0.622	0.612	0.605	1.483	1.516
Q9NQC3	860	0.442	Down	0.00024022	S	Reticulon-4 OS=Homo sapiens OX=9606 GN=RTN4 PE=1 SV=2	RTN4	0.941247	2.79e-29	116.24	ET(0.008)ET(0.036)FS(0.941)DS(0.085)S(0.93)PIEIIDEFPTLISSK	4	-0.30976	9	0.594	0.573	0.673	1.275	1.403
Q9HDC5	220	0.446	Down	0.036555	S	Junctophilin-1 OS=Homo sapiens OX=9606 GN=JPH1 PE=1 SV=2	JPH1	1	0.000221	81.526	RGS(1)LLGS(1)MK	3	-0.83954	2	0.731	0.43	0.69	1.548	1.697
P33764	100	0.447	Down	0.0032555	S	Protein S100-A3 OS=Homo sapiens OX=9606 GN=S100A3 PE=1 SV=1	S100A3	0.999994	1.35e-10	85.814	DCPSEPPCS(1)Q	2	-0.47882	4	0.665	0.602	0.588	1.074	1.573
Q9BXP5	21	0.451	Down	0.021617	S	Serrate RNA effector molecule homolog OS=Homo sapiens OX=9606 GN=SRRT PE=1 SV=1	SRRT	1	1.31e-08	118.9	RERS(1)DYDR	3	-0.40854	4	0.641	0.52	0.704	1.226	1.906
Q14195	509	0.453	Down	5.5571e-05	T	Dihydropyrimidinase-related protein 3 OS=Homo sapiens OX=9606 GN=DPYSL3 PE=1 SV=1	DPYSL3	0.89425	3.93e-21	118.21	GMYDGPVFDLT(0.007)T(0.099)T(0.894)PK	2	0.69913	3	0.628	0.643	0.601	1.279	1.456
Q9UI36	521	0.456	Down	3.6092e-05	S	Dachshund homolog 1 OS=Homo sapiens OX=9606 GN=DACH1 PE=1 SV=3	DACH1	0.800896	0.00163	63.091	S(0.002)S(0.006)S(0.004)VS(0.023)S(0.164)S(0.801)PAR	2	-1.2609	1	0.664	0.602	0.614	1.342	1.438
P20823	247	0.457	Down	0.00156078	S	Hepatocyte nuclear factor 1-alpha OS=Homo sapiens OX=9606 GN=HNF1A PE=1 SV=2	HNF1A	0.963253	9e-84	177.71	GVS(0.963)PS(0.037)QAQGLGSNLVTEVR	3	-0.055344	4	0.679	0.593	0.611	1.146	1.574
Q9H4A3	1978	0.46	Down	0.00124428	S	Serine/threonine-protein kinase WNK1 OS=Homo sapiens OX=9606 GN=WNK1 PE=1 SV=2	WNK1	1	5.2e-21	102.97	EGPVAS(1)PPFMDLEQAVLPAVIPK	5	-0.22968	9	0.574	0.597	0.719	1.196	1.451
P43243	188	0.462	Down	0.022778	S	Matrin-3 OS=Homo sapiens OX=9606 GN=MATR3 PE=1 SV=2	MATR3	1	4.15e-105	191.46	RDS(1)FDDR	2	-1.9272	8	0.663	0.513	0.719	0.925	1.669
P15924	22	0.463	Down	0.00181825	S	Desmoplakin OS=Homo sapiens OX=9606 GN=DSP PE=1 SV=3	DSP	1	0.000301	92.239	AES(1)GPDLR	2	0.64534	1	0.716	0.518	0.665	1.289	1.473
P49321	421	0.464	Down	0.0024582	S	Nuclear autoantigenic sperm protein OS=Homo sapiens OX=9606 GN=NASP PE=1 SV=2	NASP	0.99983	6.72e-05	88.338	LVPS(1)QEETK	3	-0.01325	3	0.656	0.618	0.628	1.087	1.554
P53814	792	0.466	Down	0.0021831	S	Smoothelin OS=Homo sapiens OX=9606 GN=SMTN PE=1 SV=7	SMTN	0.992876	1.6e-13	104.94	S(0.004)T(0.004)S(0.993)FGVPNANSIK	2	-1.6358	2	0.611	0.635	0.661	1.528	1.469
O60716	916	0.468	Down	0.0052025	T	Catenin delta-1 OS=Homo sapiens OX=9606 GN=CTNND1 PE=1 SV=1	CTNND1	1	0.000306	96.82	GDHNRT(1)LDR	2	1.5101	2	0.614	0.531	0.768	1.557	1.376
P52272	528	0.468	Down	0.0034394	S	Heterogeneous nuclear ribonucleoprotein M OS=Homo sapiens OX=9606 GN=HNRNPM PE=1 SV=3	HNRNPM	1	0.0016	83.783	MGLS(1)MER	2	-0.64139	2	0.54	0.611	0.761	1.551	1.323
P35548	91	0.469	Down	0.00076453	S	Homeobox protein MSX-2 OS=Homo sapiens OX=9606 GN=MSX2 PE=1 SV=3	MSX2	1	7.09e-42	141.36	EAHS(1)PGPLVKPFETASVK	4	0.83933	2	0.668	0.582	0.665	1.284	1.552
Q7Z2K6	53	0.469	Down	0.037004	S	Endoplasmic reticulum metallopeptidase 1 OS=Homo sapiens OX=9606 GN=ERMP1 PE=1 SV=2	ERMP1	0.999983	1.08e-05	78.228	KRS(1)PGGSGGASR	4	0.20197	3	0.802	0.64	0.473	1.343	1.417
Q86UE4	298	0.47	Down	0.0059239	S	Protein LYRIC OS=Homo sapiens OX=9606 GN=MTDH PE=1 SV=2	MTDH	0.998807	4.28e-10	112.12	LSS(0.001)QIS(0.999)AGEEK	3	0.13964	2	0.701	0.566	0.651	1.072	1.648
Q9H5J8	204	0.472	Down	0.009982	S	TATA box-binding protein-associated factor RNA polymerase I subunit D OS=Homo sapiens OX=9606 GN=TAF1D PE=1 SV=1	TAF1D	0.999985	2.81e-46	126.73	FLDDDGS(1)IS(1)PIEESTAEDEDATHLEDNECDIK	4	-0.48911	1	0.754	0.462	0.709	1.191	1.458
Q7L2J0	152	0.476	Down	0.023465	S	7SK snRNA methylphosphate capping enzyme OS=Homo sapiens OX=9606 GN=MEPCE PE=1 SV=1	MEPCE	1	3.35e-13	103.88	RRNS(1)CNVGGGGGGFK	4	-0.65536	5	0.588	0.548	0.798	1.04	1.823
Q8TE67	231	0.484	Down	0.0035642	S	Epidermal growth factor receptor kinase substrate 8-like protein 3 OS=Homo sapiens OX=9606 GN=EPS8L3 PE=1 SV=2	EPS8L3	0.971203	1.58e-211	263.61	S(0.001)S(0.028)S(0.971)PEDPERDEEVLNHVLR	3	0.03033	5	0.676	0.671	0.61	1.073	1.558
P18583	1820	0.486	Down	0.003362	S	Protein SON OS=Homo sapiens OX=9606 GN=SON PE=1 SV=4	SON	0.983006	0.00129	86.898	KRDS(0.983)S(0.017)LR	3	-0.37809	3	0.684	0.633	0.645	1.065	1.464
O00515	64	0.488	Down	0.030017	S	Ladinin-1 OS=Homo sapiens OX=9606 GN=LAD1 PE=1 SV=2	LAD1	1	1.1e-54	141.23	LPS(1)VEEAEVPKPLPPASKDEDEDIQSILR	5	0.08159	2	0.661	0.66	0.646	1.034	1.53
Q9BVC6	239	0.491	Down	0.022098	S	Transmembrane protein 109 OS=Homo sapiens OX=9606 GN=TMEM109 PE=1 SV=1	TMEM109	1	0.0133	52.247	GARS(1)VEEE	2	-0.51019	1	0.587	0.501	0.889	1.082	1.539
Q6UN15	554	0.494	Down	0.0070995	S	Pre-mRNA 3'-end-processing factor FIP1 OS=Homo sapiens OX=9606 GN=FIP1L1 PE=1 SV=1	FIP1L1	1	5.5e-46	171.46	RHES(1)EEGDSHRR	4	-0.010764	11	0.788	0.583	0.612	1.089	1.54
O60292	142	0.5	Down	0.0034165	S	Signal-induced proliferation-associated 1-like protein 3 OS=Homo sapiens OX=9606 GN=SIPA1L3 PE=1 SV=3	SIPA1L3	1	0.00636	60.892	AFHRLS(1)R	3	-0.46181	1	0.678	0.643	0.68	1.609	1.281
P50914	139	0.5	Down	0.0086789	S	60S ribosomal protein L14 OS=Homo sapiens OX=9606 GN=RPL14 PE=1 SV=4	RPL14	1	0.000127	89.231	AALLKAS(1)PK	3	-0.20546	5	0.728	0.776	0.495	1.211	1.399
Q9Y261	223	0.5	Down	0.039924	S	Hepatocyte nuclear factor 3-beta OS=Homo sapiens OX=9606 GN=FOXA2 PE=1 SV=1	FOXA2	1	1.14e-06	91.62	VPRS(1)PDKPGK	4	0.089027	2	0.669	0.653	0.677	0.994	1.546
Q9NWW5	33	0.502	Down	0.00074477	S	Ceroid-lipofuscinosis neuronal protein 6 OS=Homo sapiens OX=9606 GN=CLN6 PE=1 SV=1	CLN6	0.931041	1.02e-114	221.69	HGS(0.069)VS(0.931)ADEAAR	3	4.4982	2	0.696	0.589	0.721	1.28	1.441
O14936	582	0.503	Down	0.0019821	S	Peripheral plasma membrane protein CASK OS=Homo sapiens OX=9606 GN=CASK PE=1 SV=3	CASK	0.995722	3.7e-81	193.85	TQSSSCERDS(0.996)PS(0.003)TSR	3	-0.60015	2	0.77	0.613	0.625	1.204	1.3
Q96JP2	1025	0.505	Down	0.024696	S	Unconventional myosin-XVB OS=Homo sapiens OX=9606 GN=MYO15B PE=1 SV=3	MYO15B	1	0.000261	68.277	AVPS(1)PPPPPIVK	2	-0.53873	3	0.688	0.66	0.665	1.066	1.515
Q92508	1621	0.506	Down	0.0021787	S	Piezo-type mechanosensitive ion channel component 1 OS=Homo sapiens OX=9606 GN=PIEZO1 PE=1 SV=4	PIEZO1	0.810746	9.25e-40	152.94	S(0.189)GS(0.811)EEAVTDPGER	3	-1.1914	3	0.702	0.647	0.667	1.099	1.497
Q92878	690	0.506	Down	0.0150217	T	DNA repair protein RAD50 OS=Homo sapiens OX=9606 GN=RAD50 PE=1 SV=1	RAD50	1	7.72e-89	194.75	VFQT(1)EAELQEVISDLQSK	3	0.12726	2	0.685	0.765	0.566	1.11	1.714
O00515	19	0.508	Down	0.000183899	T	Ladinin-1 OS=Homo sapiens OX=9606 GN=LAD1 PE=1 SV=2	LAD1	1	1.94e-27	147.17	QRT(1)LEDEEEQERER	3	-0.53521	3	0.679	0.657	0.685	1.252	1.46
Q9H5J8	206	0.508	Down	0.0108004	S	TATA box-binding protein-associated factor RNA polymerase I subunit D OS=Homo sapiens OX=9606 GN=TAF1D PE=1 SV=1	TAF1D	0.999837	2.81e-46	126.73	FLDDDGS(1)IS(1)PIEESTAEDEDATHLEDNECDIK	4	-0.48911	2	0.689	0.498	0.834	1.244	1.415
Q9UPZ9	159	0.508	Down	0.00033694	Y	Serine/threonine-protein kinase ICK OS=Homo sapiens OX=9606 GN=ICK PE=1 SV=1	ICK	0.858695	1.94e-07	92.439	SKPPY(0.001)T(0.994)DY(0.859)VS(0.145)TR	3	-0.30807	1	0.666	0.64	0.715	1.216	1.319
Q9UPZ9	157	0.508	Down	0.00033694	T	Serine/threonine-protein kinase ICK OS=Homo sapiens OX=9606 GN=ICK PE=1 SV=1	ICK	0.994344	1.94e-07	92.439	SKPPY(0.001)T(0.994)DY(0.859)VS(0.145)TR	3	-0.30807	1	0.666	0.64	0.715	1.216	1.319
Q96IF1	137	0.509	Down	0.0031167	S	LIM domain-containing protein ajuba OS=Homo sapiens OX=9606 GN=AJUBA PE=1 SV=1	AJUBA	0.990634	1.1e-41	137.87	SSFASSSASDASKPS(0.009)S(0.991)PR	3	0.9405	1	0.641	0.638	0.745	1.097	1.398
Q96HP0	178	0.511	Down	0.0116229	S	Dedicator of cytokinesis protein 6 OS=Homo sapiens OX=9606 GN=DOCK6 PE=1 SV=3	DOCK6	0.750978	0.00011	77.597	GS(0.127)GS(0.751)PEDT(0.122)PR	2	-1.2505	1	0.527	0.755	0.746	1.107	1.31
Q9HAN9	117	0.511	Down	0.0126646	S	Nicotinamide/nicotinic acid mononucleotide adenylyltransferase 1 OS=Homo sapiens OX=9606 GN=NMNAT1 PE=1 SV=1	NMNAT1	0.998362	1.64e-188	250.62	LEASDCDHQQNS(0.998)PT(0.002)LERPGR	3	0.37454	4	0.612	0.676	0.74	0.993	1.613
P15924	176	0.513	Down	0.00086268	S	Desmoplakin OS=Homo sapiens OX=9606 GN=DSP PE=1 SV=3	DSP	0.915671	8.4e-13	100.76	GGGGYT(0.008)CQS(0.916)GS(0.076)GWDEFTK	3	0.52856	4	0.663	0.675	0.697	1.167	1.499
Q6P1M3	680	0.513	Down	0.0187426	S	Lethal(2) giant larvae protein homolog 2 OS=Homo sapiens OX=9606 GN=LLGL2 PE=1 SV=2	LLGL2	1	6.89e-22	120.11	HPAGPPGEAQEGS(1)AK	3	-0.0016036	1	0.721	0.529	0.786	1.153	1.671
O94875	259	0.514	Down	0.0061188	S	Sorbin and SH3 domain-containing protein 2 OS=Homo sapiens OX=9606 GN=SORBS2 PE=1 SV=3	SORBS2	1	3.55e-24	139.77	RKS(1)EPAVGPPR	3	0.1127	1	0.632	0.58	0.825	1.176	1.495
P46013	3253	0.516	Down	0.0144022	S	Proliferation marker protein Ki-67 OS=Homo sapiens OX=9606 GN=MKI67 PE=1 SV=2	MKI67	0.999999	1.35e-05	103.26	SHRDS(1)EDI	2	-0.1668	3	0.793	0.586	0.662	1.005	1.401
Q9HDC5	216	0.517	Down	0.025381	S	Junctophilin-1 OS=Homo sapiens OX=9606 GN=JPH1 PE=1 SV=2	JPH1	1	4.57e-22	148.89	RGS(1)LLGS(1)MK	3	-0.83954	2	0.721	0.52	0.805	1.344	1.604
Q92835	1039	0.518	Down	0.00022423	S	Phosphatidylinositol 3,4,5-trisphosphate 5-phosphatase 1 OS=Homo sapiens OX=9606 GN=INPP5D PE=1 SV=2	INPP5D	1	0.000372	73.927	KDQES(1)PKMPR	3	-1.0836	4	0.676	0.666	0.705	1.192	1.393
P45974	623	0.521	Down	0.0084418	T	Ubiquitin carboxyl-terminal hydrolase 5 OS=Homo sapiens OX=9606 GN=USP5 PE=1 SV=2	USP5	0.999997	2.76e-07	67.913	GTGLQPGEEELPDIAPPLVT(1)PDEPK	4	-0.49844	2	0.74	0.547	0.768	1.153	1.529
Q8N4X5	541	0.522	Down	0.0024575	T	Actin filament-associated protein 1-like 2 OS=Homo sapiens OX=9606 GN=AFAP1L2 PE=1 SV=1	AFAP1L2	1	0.000452	83.182	VYLDLT(1)PVK	3	-0.12308	2	0.635	0.642	0.782	1.161	1.313
Q12834	70	0.524	Down	0.0020204	T	Cell division cycle protein 20 homolog OS=Homo sapiens OX=9606 GN=CDC20 PE=1 SV=2	CDC20	0.951549	7.79e-45	162.69	VQT(0.046)T(0.952)PS(0.003)KPGGDR	2	0.57501	2	0.585	0.788	0.69	1.263	1.392
Q9NQ55	238	0.525	Down	0.0023243	S	Suppressor of SWI4 1 homolog OS=Homo sapiens OX=9606 GN=PPAN PE=2 SV=1	PPAN	1	2.42e-297	275.25	LQDISELLATGAGLS(1)ES(1)EAEPDGDHNITELPQAVAGR	4	-0.26878	9	0.672	0.638	0.756	1.163	1.514
P53814	277	0.528	Down	0.00458	S	Smoothelin OS=Homo sapiens OX=9606 GN=SMTN PE=1 SV=7	SMTN	0.966608	9.91e-12	101.17	ETPAAQS(0.967)PT(0.033)RGPSDTK	3	0.49087	1	0.639	0.691	0.744	1.463	1.402
P30291	190	0.529	Down	0.013261	T	Wee1-like protein kinase OS=Homo sapiens OX=9606 GN=WEE1 PE=1 SV=2	WEE1	0.999253	3.83e-10	120.53	LFDT(0.001)PHT(0.999)PK	3	0.25134	1	0.707	0.729	0.64	1.353	1.588
Q08495	26	0.529	Down	0.0209	S	Dematin OS=Homo sapiens OX=9606 GN=DMTN PE=1 SV=3	DMTN	0.978268	6.48e-75	186.75	DSSVPGS(0.978)PS(0.021)SIVAK	2	0.42367	3	0.617	0.647	0.811	0.959	1.531
Q9BUV0	107	0.533	Down	0.0027431	S	Arginine/serine-rich protein 1 OS=Homo sapiens OX=9606 GN=RSRP1 PE=1 SV=2	RSRP1	0.993534	0.000133	100.57	Y(0.002)YRS(0.994)PS(0.005)R	3	0.14274	1	0.725	0.735	0.626	1.115	1.335
Q13557	330	0.536	Down	0.0027215	S	Calcium/calmodulin-dependent protein kinase type II subunit delta OS=Homo sapiens OX=9606 GN=CAMK2D PE=1 SV=3	CAMK2D	0.823468	8.58e-105	185.06	KPDGVKES(0.823)T(0.168)ES(0.007)S(0.002)NTTIEDEDVK	4	0.38731	4	0.678	0.609	0.806	1.228	1.432
Q14151	513	0.538	Down	0.0156577	S	Scaffold attachment factor B2 OS=Homo sapiens OX=9606 GN=SAFB2 PE=1 SV=1	SAFB2	1	1.65e-08	121.5	HHS(1)VEIK	2	0.044385	2	0.813	0.597	0.688	1.138	1.127
Q969G9	348	0.538	Down	0.00170351	S	Protein naked cuticle homolog 1 OS=Homo sapiens OX=9606 GN=NKD1 PE=1 SV=1	NKD1	1	0.00102	89.047	HFVRS(1)PK	2	0.12256	3	0.757	0.697	0.646	1.15	1.458
Q12802	1559	0.541	Down	0.0030589	S	A-kinase anchor protein 13 OS=Homo sapiens OX=9606 GN=AKAP13 PE=1 SV=2	AKAP13	0.995448	0.000416	96.367	S(0.005)LS(0.995)PFRR	3	-0.33973	1	0.591	0.725	0.792	1.189	1.351
P60174	58	0.543	Down	0.00146421	S	Triosephosphate isomerase OS=Homo sapiens OX=9606 GN=TPI1 PE=1 SV=3	TPI1	0.999998	1.29e-131	232.13	KQS(1)LGELIGTLNAAK	3	-0.6325	11	0.628	0.686	0.798	1.228	1.388
Q92835	243	0.543	Down	0.00146062	S	Phosphatidylinositol 3,4,5-trisphosphate 5-phosphatase 1 OS=Homo sapiens OX=9606 GN=INPP5D PE=1 SV=2	INPP5D	1	3.25e-06	78.95	LFDQQLS(1)PGLRPR	2	0.29359	3	0.771	0.668	0.674	1.155	1.435
P26358	143	0.545	Down	0.0058044	S	DNA (cytosine-5)-methyltransferase 1 OS=Homo sapiens OX=9606 GN=DNMT1 PE=1 SV=2	DNMT1	0.829106	1.36e-29	126.02	S(0.171)KS(0.829)DGEAKPEPSPSPR	3	0.67435	5	0.739	0.676	0.7	1.035	1.474
Q16890	149	0.545	Down	0.004025	S	Tumor protein D53 OS=Homo sapiens OX=9606 GN=TPD52L1 PE=1 SV=1	TPD52L1	0.998916	1.83e-07	98.58	NSPT(0.001)FKS(0.999)FEER	2	0.30564	2	0.612	0.681	0.824	1.214	1.44
Q6ZU35	874	0.546	Down	0.0078231	S	Uncharacterized protein KIAA1211 OS=Homo sapiens OX=9606 GN=KIAA1211 PE=1 SV=3	KIAA1211	0.967858	4.58e-56	155.25	HS(0.026)S(0.968)T(0.006)GDSADAGPPAAGSAR	2	-0.49899	3	0.703	0.626	0.79	1.073	1.523
O00515	38	0.547	Down	0.029456	S	Ladinin-1 OS=Homo sapiens OX=9606 GN=LAD1 PE=1 SV=2	LAD1	0.981754	3.41e-11	104.2	NLS(0.982)S(0.582)T(0.362)T(0.074)DDEAPR	2	-0.075185	1	0.754	0.613	0.755	1.02	1.726
Q15773	238	0.548	Down	0.00156463	S	Myeloid leukemia factor 2 OS=Homo sapiens OX=9606 GN=MLF2 PE=1 SV=1	MLF2	0.99998	2.68e-182	257.15	LAIQGPEDS(1)PSR	2	-0.29919	6	0.681	0.745	0.698	1.11	1.384
Q6PJT7	343	0.548	Down	0.033984	S	Zinc finger CCCH domain-containing protein 14 OS=Homo sapiens OX=9606 GN=ZC3H14 PE=1 SV=1	ZC3H14	0.99999	0.000189	95.138	RPS(1)LPPSK	2	-1.1576	7	0.675	0.599	0.85	0.953	1.627
O75400	809	0.549	Down	0.028598	S	Pre-mRNA-processing factor 40 homolog A OS=Homo sapiens OX=9606 GN=PRPF40A PE=1 SV=2	PRPF40A	1	3.47e-30	133.65	DFMHVLEHECQHHHS(1)K	5	0.19958	2	0.687	0.674	0.766	0.901	1.466
Q5TB30	110	0.55	Down	0.021362	S	DEP domain-containing protein 1A OS=Homo sapiens OX=9606 GN=DEPDC1 PE=1 SV=2	DEPDC1	0.928197	0.00879	49.418	FPAT(0.072)S(0.928)PLK	3	-0.73877	1	0.793	0.773	0.563	1.017	1.327
Q8WWI1	1493	0.553	Down	0.0022772	S	LIM domain only protein 7 OS=Homo sapiens OX=9606 GN=LMO7 PE=1 SV=3	LMO7	0.993343	5e-68	180.16	S(0.007)AS(0.993)VNKEPVSLPGIMR	2	-0.58433	4	0.633	0.71	0.793	1.15	1.376
Q15233	15	0.554	Down	0.0091985	T	Non-POU domain-containing octamer-binding protein OS=Homo sapiens OX=9606 GN=NONO PE=1 SV=4	NONO	1	1.79e-19	129.88	TFNLEKQNHT(1)PR	4	0.21502	2	0.771	0.698	0.67	1.014	1.486
Q9NWW5	31	0.554	Down	0.0023435	S	Ceroid-lipofuscinosis neuronal protein 6 OS=Homo sapiens OX=9606 GN=CLN6 PE=1 SV=1	CLN6	0.995507	1.02e-114	221.69	HGS(0.996)VS(0.004)ADEAAR	3	0.060443	2	0.716	0.642	0.782	1.159	1.443
Q14160	1486	0.555	Down	0.0054816	S	Protein scribble homolog OS=Homo sapiens OX=9606 GN=SCRIB PE=1 SV=4	SCRIB	1	0.000132	97.813	ALS(1)PAELR	2	0.1842	1	0.801	0.759	0.582	1.169	1.347
Q9H307	66	0.556	Down	0.0189154	S	Pinin OS=Homo sapiens OX=9606 GN=PNN PE=1 SV=5	PNN	0.983327	2.54e-24	130.77	GFS(0.983)DS(0.017)GGGPPAK	2	0.080227	6	0.718	0.63	0.796	0.983	1.558
Q9UBF1	293	0.556	Down	0.008977	S	Melanoma-associated antigen C2 OS=Homo sapiens OX=9606 GN=MAGEC2 PE=1 SV=1	MAGEC2	0.929062	2.75e-06	76.573	EVPHS(0.07)S(0.929)PPYYEFLWGPR	3	-0.03748	1	0.734	0.645	0.765	1.024	1.473
O00515	365	0.558	Down	0.0109026	S	Ladinin-1 OS=Homo sapiens OX=9606 GN=LAD1 PE=1 SV=2	LAD1	0.929282	0.0064	66.962	TYS(0.012)S(0.059)S(0.929)LK	2	-1.5981	2	0.746	0.736	0.666	1.613	1.113
Q86VM9	162	0.558	Down	0.0081971	T	Zinc finger CCCH domain-containing protein 18 OS=Homo sapiens OX=9606 GN=ZC3H18 PE=1 SV=2	ZC3H18	1	8.16e-46	149.07	AGAEDDEEKGEGT(1)PREEGK	3	0.36824	4	0.782	0.609	0.759	1.065	1.393
Q9UBM7	14	0.558	Down	0.030982	S	7-dehydrocholesterol reductase OS=Homo sapiens OX=9606 GN=DHCR7 PE=1 SV=1	DHCR7	0.998636	3.9e-24	138.98	AKS(0.999)LDGVT(0.001)NDR	3	-3.0031	7	0.597	0.688	0.863	1.276	1.291
P08034	266	0.562	Down	0.0031375	S	Gap junction beta-1 protein OS=Homo sapiens OX=9606 GN=GJB1 PE=1 SV=1	GJB1	0.999442	7.13e-18	130.19	S(0.999)PGT(0.001)GAGLAEK	2	0.37211	5	0.791	0.764	0.604	1.22	1.368
Q99618	94	0.563	Down	0.00148236	S	Cell division cycle-associated protein 3 OS=Homo sapiens OX=9606 GN=CDCA3 PE=1 SV=1	CDCA3	0.999475	2.03e-15	115.38	QLS(0.999)EVFET(0.001)EDSK	3	0.26606	1	0.667	0.77	0.724	1.13	1.375
Q99959	251	0.563	Down	0.007558	S	Plakophilin-2 OS=Homo sapiens OX=9606 GN=PKP2 PE=1 SV=2	PKP2	1	1.2e-05	104.24	S(1)MGNLLEK	3	0.20922	3	0.669	0.679	0.813	1.263	1.499
Q13557	337	0.564	Down	0.0033777	T	Calcium/calmodulin-dependent protein kinase type II subunit delta OS=Homo sapiens OX=9606 GN=CAMK2D PE=1 SV=3	CAMK2D	0.958911	3.61e-15	103.9	KPDGVKES(0.755)T(0.223)ES(0.02)S(0.002)NT(0.04)T(0.959)IEDEDVK	4	0.39317	5	0.689	0.648	0.826	1.142	1.379
Q7Z4S6	1212	0.565	Down	0.0021563	S	Kinesin-like protein KIF21A OS=Homo sapiens OX=9606 GN=KIF21A PE=1 SV=2	KIF21A	0.999999	1.63e-09	92.439	EKELS(1)PPPGLPSK	4	-0.61387	2	0.725	0.742	0.7	1.343	1.088
O60292	317	0.567	Down	0.010457	S	Signal-induced proliferation-associated 1-like protein 3 OS=Homo sapiens OX=9606 GN=SIPA1L3 PE=1 SV=3	SIPA1L3	0.999331	0.000205	59.912	SSKPEGEAGRS(0.999)PGEADEGR	3	0.22664	1	0.816	0.777	0.578	1.118	1.318
Q8IYB3	416	0.567	Down	0.0156987	T	Serine/arginine repetitive matrix protein 1 OS=Homo sapiens OX=9606 GN=SRRM1 PE=1 SV=2	SRRM1	0.999924	2.45e-83	205.45	TRHS(1)PT(1)PQQSNR	3	0.40548	6	0.826	0.588	0.757	1.051	1.462
O14828	78	0.569	Down	0.00129512	T	Secretory carrier-associated membrane protein 3 OS=Homo sapiens OX=9606 GN=SCAMP3 PE=1 SV=3	SCAMP3	0.778627	0.00151	77.662	KLS(0.221)PT(0.779)EPK	4	0.539	1	0.806	0.721	0.649	1.196	1.297
Q96HP0	1308	0.569	Down	0.0072809	S	Dedicator of cytokinesis protein 6 OS=Homo sapiens OX=9606 GN=DOCK6 PE=1 SV=3	DOCK6	0.815008	0.00762	56.548	INS(0.815)LT(0.185)FK	2	0.72727	1	0.815	0.644	0.718	1.069	1.438
Q96JY6	279	0.569	Down	0.0125601	T	PDZ and LIM domain protein 2 OS=Homo sapiens OX=9606 GN=PDLIM2 PE=1 SV=1	PDLIM2	0.998647	6.44e-14	111.34	ALAT(0.999)PPKLHT(0.001)CEK	4	-0.69075	1	0.608	0.829	0.739	1.051	1.435
Q9UMN6	1484	0.569	Down	0.0160987	T	Histone-lysine N-methyltransferase 2B OS=Homo sapiens OX=9606 GN=KMT2B PE=1 SV=1	KMT2B	1	1.63e-32	157.56	HSEEGET(1)PDRR	3	-0.31246	1	0.819	0.679	0.679	1.041	1.2
Q96JP2	921	0.571	Down	0.0020157	S	Unconventional myosin-XVB OS=Homo sapiens OX=9606 GN=MYO15B PE=1 SV=3	MYO15B	0.992525	1.33e-23	116.45	ASEAASQAS(0.993)PS(0.007)AVTSKPR	4	0.11395	2	0.664	0.803	0.713	1.14	1.31
Q96T58	1252	0.571	Down	0.0191428	S	Msx2-interacting protein OS=Homo sapiens OX=9606 GN=SPEN PE=1 SV=1	SPEN	0.753722	1.19e-05	104.3	QIS(0.754)EDS(0.246)ER	2	-0.14148	1	0.791	0.73	0.659	0.968	1.519
Q9H307	96	0.572	Down	0.035218	S	Pinin OS=Homo sapiens OX=9606 GN=PNN PE=1 SV=5	PNN	1	7.78e-06	78.378	RES(1)RQES(1)DPEDDDVK	2	0.26087	2	0.744	0.656	0.782	0.91	1.584
Q8IVT2	471	0.573	Down	0.0089999	S	Mitotic interactor and substrate of PLK1 OS=Homo sapiens OX=9606 GN=MISP PE=1 SV=1	MISP	0.998982	3.12e-40	158.17	HLS(0.999)ES(0.001)SGKPLSTK	4	0.4592	4	0.705	0.716	0.765	1.005	1.433
P11171	684	0.575	Down	0.00065812	S	Protein 4.1 OS=Homo sapiens OX=9606 GN=EPB41 PE=1 SV=4	EPB41	0.94812	1.23e-12	123.26	HHAS(0.948)IS(0.052)ELKK	4	0.37673	1	0.76	0.726	0.704	1.208	1.407
Q6PJF5	328	0.575	Down	0.003337	S	Inactive rhomboid protein 2 OS=Homo sapiens OX=9606 GN=RHBDF2 PE=1 SV=2	RHBDF2	1	3.58e-27	125.11	GIPHS(1)AS(1)PVS(1)PDGVQIPLK	3	0.34587	3	0.673	0.774	0.742	1.125	1.463
Q9UDT6	294	0.575	Down	0.024718	S	CAP-Gly domain-containing linker protein 2 OS=Homo sapiens OX=9606 GN=CLIP2 PE=1 SV=1	CLIP2	0.95157	3.8e-05	84.479	IGFPS(0.024)T(0.024)S(0.952)PAK	2	0.13912	3	0.682	0.731	0.776	0.929	1.499
Q9Y2W1	575	0.575	Down	0.0259	S	Thyroid hormone receptor-associated protein 3 OS=Homo sapiens OX=9606 GN=THRAP3 PE=1 SV=2	THRAP3	1	3.94e-26	128.21	MDS(1)FDEDLAR	2	-0.39445	3	0.725	0.717	0.75	1.056	1.366
O60716	352	0.576	Down	0.009199	S	Catenin delta-1 OS=Homo sapiens OX=9606 GN=CTNND1 PE=1 SV=1	CTNND1	1	1.66e-09	103.23	GSLAS(1)LDS(1)LRK	3	4.087	8	0.72	0.611	0.862	1.211	1.433
Q14684	732	0.577	Down	0.0079769	S	Ribosomal RNA processing protein 1 homolog B OS=Homo sapiens OX=9606 GN=RRP1B PE=1 SV=3	RRP1B	0.955253	4.89e-62	179.81	T(0.017)PT(0.002)S(0.026)S(0.955)PAS(0.877)S(0.123)PLVAK	2	-0.33241	5	0.801	0.694	0.7	1.028	1.382
P57081	391	0.578	Down	0.0142633	S	tRNA (guanine-N(7)-)-methyltransferase non-catalytic subunit WDR4 OS=Homo sapiens OX=9606 GN=WDR4 PE=1 SV=2	WDR4	1	1.94e-24	143.56	S(1)PPPGPDGHAK	3	1.5446	2	0.743	0.732	0.722	1.108	1.347
Q08495	85	0.579	Down	0.000196436	S	Dematin OS=Homo sapiens OX=9606 GN=DMTN PE=1 SV=3	DMTN	1	0.023	46.796	ERS(1)LS(1)PK	3	-0.07795	1	0.699	0.788	0.713	1.233	1.313
Q08495	87	0.579	Down	0.000196436	S	Dematin OS=Homo sapiens OX=9606 GN=DMTN PE=1 SV=3	DMTN	1	0.023	46.796	ERS(1)LS(1)PK	3	-0.07795	1	0.699	0.788	0.713	1.233	1.313
Q9NYT0	116	0.579	Down	0.0143385	S	Pleckstrin-2 OS=Homo sapiens OX=9606 GN=PLEK2 PE=1 SV=1	PLEK2	1	2.47e-15	113.81	VQQLHS(1)LRNS(1)FK	4	-0.22938	3	0.813	0.697	0.691	1.577	1.141
O00515	272	0.581	Down	0.00033795	S	Ladinin-1 OS=Homo sapiens OX=9606 GN=LAD1 PE=1 SV=2	LAD1	0.999282	1.04e-39	151.38	ALAS(0.001)EKS(0.999)PTADAK	4	0.23718	3	0.751	0.758	0.697	1.302	1.168
P18583	154	0.581	Down	0.0168606	S	Protein SON OS=Homo sapiens OX=9606 GN=SON PE=1 SV=4	SON	0.909107	5.98e-30	131.9	SHDDGNIDLES(0.091)DS(0.909)FLK	3	-0.42742	2	0.94	0.616	0.648	1.172	1.383
O00515	356	0.582	Down	0.0039998	S	Ladinin-1 OS=Homo sapiens OX=9606 GN=LAD1 PE=1 SV=2	LAD1	0.94077	2.16e-81	192.09	IPSKEEEADMS(0.036)S(0.941)PT(0.023)QR	3	-0.32564	8	0.702	0.707	0.797	1.073	1.396
Q99959	183	0.582	Down	0.030425	S	Plakophilin-2 OS=Homo sapiens OX=9606 GN=PKP2 PE=1 SV=2	PKP2	1	7.95e-54	185.28	SQAGHTLHHQES(1)RR	3	-1.0222	5	0.817	0.621	0.769	1.214	1.592
Q86VM9	868	0.584	Down	0.00123745	S	Zinc finger CCCH domain-containing protein 18 OS=Homo sapiens OX=9606 GN=ZC3H18 PE=1 SV=2	ZC3H18	1	1.23e-05	104.14	LGS(1)PKPER	2	0.19455	2	0.83	0.707	0.674	1.21	1.298
Q8TEB9	314	0.584	Down	0.0070572	S	Rhomboid-related protein 4 OS=Homo sapiens OX=9606 GN=RHBDD1 PE=1 SV=1	RHBDD1	1	0.0163	48.174	LHRFDS(1)Q	3	-0.050143	1	0.717	0.735	0.76	1.04	1.482
Q9BW04	149	0.584	Down	0.048776	S	Specifically androgen-regulated gene protein OS=Homo sapiens OX=9606 GN=SARG PE=1 SV=2	SARG	0.821778	3.02e-10	94.905	S(0.822)T(0.168)T(0.009)QASSHNPGEPGR	2	-1.3511	1	0.707	0.568	0.937	1.436	1.39
Q5T481	1060	0.586	Down	0.0084638	S	RNA-binding protein 20 OS=Homo sapiens OX=9606 GN=RBM20 PE=1 SV=3	RBM20	1	6.56e-05	79.614	QPS(1)PFVDDCK	3	2.4532	3	0.73	0.712	0.775	1.022	1.464
A1L390	640	0.587	Down	0.0096201	S	Pleckstrin homology domain-containing family G member 3 OS=Homo sapiens OX=9606 GN=PLEKHG3 PE=1 SV=1	PLEKHG3	0.983872	4.68e-08	91.657	LVS(0.256)RS(0.35)S(0.41)S(0.984)VLS(1)LEGS(1)EK	3	0.20245	3	0.736	0.734	0.75	1.148	1.374
A1L390	647	0.587	Down	0.0096201	S	Pleckstrin homology domain-containing family G member 3 OS=Homo sapiens OX=9606 GN=PLEKHG3 PE=1 SV=1	PLEKHG3	1	7.98e-06	75.529	LVS(0.256)RS(0.35)S(0.41)S(0.984)VLS(1)LEGS(1)EK	3	0.20245	2	0.736	0.734	0.75	1.148	1.374
P46013	3249	0.587	Down	0.0063599	S	Proliferation marker protein Ki-67 OS=Homo sapiens OX=9606 GN=MKI67 PE=1 SV=2	MKI67	0.776621	0.022	44.44	T(0.224)RS(0.777)HRDS(0.999)EDI	2	-3.0989	1	0.825	0.627	0.768	1.112	1.343
P63208	131	0.587	Down	0.0116555	T	S-phase kinase-associated protein 1 OS=Homo sapiens OX=9606 GN=SKP1 PE=1 SV=2	SKP1	1	0.000318	79.492	GKT(1)PEEIRK	3	0.18007	3	0.694	0.685	0.84	1.022	1.383
P35221	655	0.588	Down	0.00083547	S	Catenin alpha-1 OS=Homo sapiens OX=9606 GN=CTNNA1 PE=1 SV=1	CTNNA1	0.95576	4.32e-128	210.58	S(0.002)RT(0.042)S(0.956)VQTEDDQLIAGQSAR	2	1.1613	4	0.765	0.762	0.694	1.139	1.312
P67809	102	0.588	Down	0.0025789	S	Nuclease-sensitive element-binding protein 1 OS=Homo sapiens OX=9606 GN=YBX1 PE=1 SV=3	YBX1	0.999813	3.63e-88	190.96	S(1)VGDGETVEFDVVEGEK	3	0.44365	1	0.687	0.77	0.765	1.106	1.406
Q6IQ23	903	0.588	Down	0.00190299	S	Pleckstrin homology domain-containing family A member 7 OS=Homo sapiens OX=9606 GN=PLEKHA7 PE=1 SV=2	PLEKHA7	0.965445	2.29e-10	113.11	KVT(0.035)S(0.965)PLQS(0.818)PT(0.182)K	2	0.38234	3	0.717	0.773	0.733	1.096	1.377
Q9H4G0	510	0.588	Down	0.044861	S	Band 4.1-like protein 1 OS=Homo sapiens OX=9606 GN=EPB41L1 PE=1 SV=2	EPB41L1	1	6.31e-12	114.24	HQAS(1)INELKR	2	0.13402	5	0.777	0.624	0.82	1.466	1.415
O60716	310	0.589	Down	0.0035228	T	Catenin delta-1 OS=Homo sapiens OX=9606 GN=CTNND1 PE=1 SV=1	CTNND1	0.896275	0.000141	81.92	RT(0.098)GT(0.896)PS(0.006)DPR	2	-0.21798	2	0.797	0.692	0.736	1.097	1.421
Q8IZT6	367	0.589	Down	0.0083208	S	Abnormal spindle-like microcephaly-associated protein OS=Homo sapiens OX=9606 GN=ASPM PE=1 SV=2	ASPM	0.851755	0.000472	73.435	ILS(0.852)PDS(0.148)FIK	2	0.72665	1	0.809	0.8	0.616	1.404	1.125
Q14684	513	0.59	Down	0.002623	S	Ribosomal RNA processing protein 1 homolog B OS=Homo sapiens OX=9606 GN=RRP1B PE=1 SV=3	RRP1B	0.947173	1.34e-52	176.99	GS(0.947)PT(0.053)GGAQLLK	3	-0.34437	5	0.792	0.788	0.647	1.176	1.234
P53355	696	0.591	Down	0.0058157	S	Death-associated protein kinase 1 OS=Homo sapiens OX=9606 GN=DAPK1 PE=1 SV=6	DAPK1	0.953346	0.000108	83.081	LFGHS(0.953)GS(0.047)GK	2	-1.5159	2	0.649	0.753	0.827	1.108	1.402
P54646	377	0.591	Down	0.006204	S	5'-AMP-activated protein kinase catalytic subunit alpha-2 OS=Homo sapiens OX=9606 GN=PRKAA2 PE=1 SV=2	PRKAA2	1	5.56e-10	113.24	MPPLIADS(1)PK	3	-0.33645	1	0.677	0.854	0.698	1.103	1.395
Q9BZX2	254	0.592	Down	0.0172222	S	Uridine-cytidine kinase 2 OS=Homo sapiens OX=9606 GN=UCK2 PE=1 SV=1	UCK2	0.999479	2.51e-07	99.844	QAS(0.999)ES(0.001)SSRPH	3	0.83961	1	0.881	0.765	0.585	1.1	1.335
Q9Y446	123	0.592	Down	0.023199	S	Plakophilin-3 OS=Homo sapiens OX=9606 GN=PKP3 PE=1 SV=1	PKP3	0.97802	2.36e-05	97.195	S(0.978)AVDLS(0.005)CS(0.017)R	2	-1.0159	2	0.65	0.741	0.841	1.39	1.411
Q9Y597	711	0.592	Down	0.0021598	S	BTB/POZ domain-containing protein KCTD3 OS=Homo sapiens OX=9606 GN=KCTD3 PE=1 SV=2	KCTD3	1	0.000902	76.073	KS(1)PGVEIK	3	0.2647	1	0.798	0.747	0.686	1.124	1.384
O76024	235	0.593	Down	0.0053379	S	Wolframin OS=Homo sapiens OX=9606 GN=WFS1 PE=1 SV=2	WFS1	0.790585	0.00159	83.869	LVS(0.791)S(0.209)ESK	2	0.47031	1	0.667	0.739	0.828	1.084	1.36
Q08170	431	0.593	Down	0.0191836	S	Serine/arginine-rich splicing factor 4 OS=Homo sapiens OX=9606 GN=SRSF4 PE=1 SV=2	SRSF4	1	1.1e-149	234.96	EGRGES(1)ENAGTNQETR	3	-0.8406	2	0.654	0.765	0.816	1.05	1.555
O60292	1364	0.594	Down	0.000481	S	Signal-induced proliferation-associated 1-like protein 3 OS=Homo sapiens OX=9606 GN=SIPA1L3 PE=1 SV=3	SIPA1L3	1	1.76e-31	140.45	EVS(1)PAPAVAGQSK	3	0.027265	3	0.77	0.775	0.691	1.183	1.329
Q14684	735	0.594	Down	0.002019	S	Ribosomal RNA processing protein 1 homolog B OS=Homo sapiens OX=9606 GN=RRP1B PE=1 SV=3	RRP1B	0.877307	8.56e-62	176.04	T(0.017)PT(0.002)S(0.026)S(0.955)PAS(0.877)S(0.123)PLVAK	2	-0.33241	2	0.792	0.654	0.791	1.18	1.336
Q99856	101	0.595	Down	0.0068641	S	AT-rich interactive domain-containing protein 3A OS=Homo sapiens OX=9606 GN=ARID3A PE=1 SV=2	ARID3A	1	0.000119	82.954	EGT(1)PGS(1)PGR	2	-0.71662	2	0.816	0.703	0.719	1.045	1.319
Q9NQ55	240	0.596	Down	0.00165927	S	Suppressor of SWI4 1 homolog OS=Homo sapiens OX=9606 GN=PPAN PE=2 SV=1	PPAN	0.999994	4.04e-168	218.53	LQDISELLATGAGLS(1)ES(1)EAEPDGDHNITELPQAVAGR	4	-0.26878	8	0.685	0.75	0.805	1.145	1.363
O00515	394	0.597	Down	0.00198353	S	Ladinin-1 OS=Homo sapiens OX=9606 GN=LAD1 PE=1 SV=2	LAD1	0.994993	2.86e-45	166.04	S(0.005)AS(0.995)MKLPDNTVK	2	0.13505	5	0.697	0.726	0.821	1.375	1.231
P49207	12	0.598	Down	0.0030398	S	60S ribosomal protein L34 OS=Homo sapiens OX=9606 GN=RPL34 PE=1 SV=3	RPL34	0.990116	6.67e-12	114.7	RLS(0.99)YNT(0.01)ASNK	3	-0.40424	2	0.816	0.735	0.695	1.418	1.168
Q14676	485	0.598	Down	0.0035442	S	Mediator of DNA damage checkpoint protein 1 OS=Homo sapiens OX=9606 GN=MDC1 PE=1 SV=3	MDC1	0.999982	5.74e-45	139.67	AHS(1)EKDQPPFGDSDDSVEADK	4	0.76565	2	0.706	0.687	0.853	1.174	1.204
Q08495	226	0.599	Down	0.0131553	S	Dematin OS=Homo sapiens OX=9606 GN=DMTN PE=1 SV=3	DMTN	1	6.7e-97	186.96	RGAEEEEEEEDDDS(1)GEEMK	4	-0.11447	5	0.785	0.715	0.748	0.984	1.42
Q86VM9	677	0.599	Down	0.0041	T	Zinc finger CCCH domain-containing protein 18 OS=Homo sapiens OX=9606 GN=ZC3H18 PE=1 SV=2	ZC3H18	1	0.000135	84.821	ERPART(1)PPR	3	-0.80414	2	0.85	0.707	0.69	1.115	1.296
P50747	79	0.602	Down	0.012639	S	Biotin--protein ligase OS=Homo sapiens OX=9606 GN=HLCS PE=1 SV=1	HLCS	0.999617	1.2e-37	140.56	RGS(1)ASGSEPAGDSDR	3	0.60008	1	0.804	0.666	0.784	1.093	1.508
Q9UHI6	714	0.602	Down	0.0024352	S	Probable ATP-dependent RNA helicase DDX20 OS=Homo sapiens OX=9606 GN=DDX20 PE=1 SV=2	DDX20	1	7.85e-09	109	YQES(1)PGIQMK	3	-0.84975	2	0.763	0.822	0.67	1.154	1.243
O14647	1087	0.605	Down	0.0153428	S	Chromodomain-helicase-DNA-binding protein 2 OS=Homo sapiens OX=9606 GN=CHD2 PE=1 SV=2	CHD2	0.978001	0.00115	53.033	KAQT(0.02)NDS(0.974)DS(0.978)DT(0.026)ES(0.003)KR	4	-0.28306	1	0.845	0.829	0.588	1.138	1.272
O14647	1085	0.605	Down	0.0153428	S	Chromodomain-helicase-DNA-binding protein 2 OS=Homo sapiens OX=9606 GN=CHD2 PE=1 SV=2	CHD2	0.973672	0.00115	53.033	KAQT(0.02)NDS(0.974)DS(0.978)DT(0.026)ES(0.003)KR	4	-0.28306	1	0.845	0.829	0.588	1.138	1.272
Q9ULJ3	411	0.605	Down	0.0024446	S	Zinc finger and BTB domain-containing protein 21 OS=Homo sapiens OX=9606 GN=ZBTB21 PE=1 SV=2	ZBTB21	0.825488	8.16e-12	113.8	S(0.04)FS(0.825)AS(0.12)QS(0.014)T(0.001)DR	2	0.029117	1	0.773	0.688	0.8	1.124	1.374
O43896	1033	0.607	Down	0.00123566	S	Kinesin-like protein KIF1C OS=Homo sapiens OX=9606 GN=KIF1C PE=1 SV=3	KIF1C	1	4.79e-05	94.738	RNS(1)LDGGGR	3	0.50664	2	0.816	0.71	0.74	1.158	1.352
P57682	92	0.607	Down	0.0023009	S	Krueppel-like factor 3 OS=Homo sapiens OX=9606 GN=KLF3 PE=1 SV=1	KLF3	0.999889	2.66e-06	76.796	RAS(1)PGLSMPSSSPPIKK	4	-0.12034	3	0.709	0.794	0.764	1.096	1.356
Q96HH9	252	0.608	Down	0.026215	S	GRAM domain-containing protein 2B OS=Homo sapiens OX=9606 GN=GRAMD2B PE=1 SV=1	GRAMD2B	1	4.04e-111	195.27	ADRPSSLPLDFNDEFS(1)DLDGVVQQR	4	-0.031399	2	0.672	0.698	0.899	0.987	1.337
Q96PK6	618	0.608	Down	0.0087957	S	RNA-binding protein 14 OS=Homo sapiens OX=9606 GN=RBM14 PE=1 SV=2	RBM14	0.999996	1.3e-53	184.71	RLS(1)ESQLSFR	3	-0.51049	1	0.839	0.686	0.744	1.104	1.459
P16144	1494	0.609	Down	0.0039564	S	Integrin beta-4 OS=Homo sapiens OX=9606 GN=ITGB4 PE=1 SV=5	ITGB4	0.999882	0.000636	94.309	DYNS(1)LTR	2	-1.1541	3	0.755	0.724	0.791	1.34	1.333
Q04912	1056	0.612	Down	0.00197554	S	Macrophage-stimulating protein receptor OS=Homo sapiens OX=9606 GN=MST1R PE=1 SV=3	MST1R	1	0.00105	87.895	KES(1)IQLR	3	-0.30652	2	0.823	0.681	0.774	1.32	1.25
Q5VUA4	1945	0.612	Down	0.024503	S	Zinc finger protein 318 OS=Homo sapiens OX=9606 GN=ZNF318 PE=1 SV=2	ZNF318	1	1.08e-05	99.539	ERS(1)KDFQVK	4	-0.063588	2	0.699	0.667	0.911	1.128	1.5
Q9UKV3	710	0.613	Down	0.021337	S	Apoptotic chromatin condensation inducer in the nucleus OS=Homo sapiens OX=9606 GN=ACIN1 PE=1 SV=2	ACIN1	1	3.54e-07	98.592	RLS(1)QPESAEK	3	0.86839	1	0.804	0.666	0.811	1.023	1.511
Q15418	380	0.614	Down	0.016084	S	Ribosomal protein S6 kinase alpha-1 OS=Homo sapiens OX=9606 GN=RPS6KA1 PE=1 SV=2	RPS6KA1	0.988729	1.59e-88	194.44	GFS(0.989)FVAT(0.011)GLMEDDGKPR	3	-0.32481	1	0.65	0.757	0.876	1.383	1.293
Q92786	295	0.615	Down	0.0036982	S	Prospero homeobox protein 1 OS=Homo sapiens OX=9606 GN=PROX1 PE=1 SV=2	PROX1	1	1.63e-176	233.6	AQDS(1)VGRS(1)DNEMCELDPGQFIDR	4	-0.99473	7	0.726	0.765	0.794	1.063	1.296
Q9HDC5	475	0.615	Down	0.027061	S	Junctophilin-1 OS=Homo sapiens OX=9606 GN=JPH1 PE=1 SV=2	JPH1	0.974541	8.77e-41	158.58	HS(0.025)HS(0.975)PAS(0.893)S(0.107)PKPLKK	5	-0.13452	2	0.894	0.701	0.689	0.991	1.462
Q92609	554	0.617	Down	0.00059723	S	TBC1 domain family member 5 OS=Homo sapiens OX=9606 GN=TBC1D5 PE=1 SV=1	TBC1D5	0.997841	1.72e-35	153.2	EFT(0.002)GS(0.998)PPSSATK	3	0.38592	2	0.752	0.796	0.741	1.154	1.34
P09651	95	0.618	Down	0.048142	S	Heterogeneous nuclear ribonucleoprotein A1 OS=Homo sapiens OX=9606 GN=HNRNPA1 PE=1 SV=5	HNRNPA1	1	5.22e-32	146.69	EDS(1)QRPGAHLTVK	4	0.17375	3	0.703	0.765	0.824	1.075	1.641
Q9UI36	495	0.619	Down	0.0140603	S	Dachshund homolog 1 OS=Homo sapiens OX=9606 GN=DACH1 PE=1 SV=3	DACH1	1	1.18e-16	111.65	VPDS(1)PS(1)PAPS(1)LEEGR	2	0.89837	6	0.73	0.775	0.789	0.987	1.294
Q01581	495	0.62	Down	0.026879	S	Hydroxymethylglutaryl-CoA synthase, cytoplasmic OS=Homo sapiens OX=9606 GN=HMGCS1 PE=1 SV=2	HMGCS1	0.938207	5.25e-55	142.32	RPTPNDDTLDEGVGLVHS(0.002)NIAT(0.06)EHIPS(0.938)PAK	5	-0.0054587	4	0.735	0.844	0.717	0.961	1.482
Q12929	659	0.62	Down	0.0085623	S	Epidermal growth factor receptor kinase substrate 8 OS=Homo sapiens OX=9606 GN=EPS8 PE=1 SV=1	EPS8	0.953476	8.62e-14	101.92	QNS(0.953)S(0.029)S(0.007)S(0.01)DS(0.001)GGSIVR	2	1.068	2	0.767	0.724	0.806	1.032	1.419
Q6KC79	713	0.62	Down	0.0136369	T	Nipped-B-like protein OS=Homo sapiens OX=9606 GN=NIPBL PE=1 SV=2	NIPBL	0.994971	0.000642	71.531	GES(0.005)RPET(0.995)PKQK	4	-0.1047	2	0.846	0.713	0.738	1.008	1.399
Q6P1L5	449	0.62	Down	0.0032579	S	Protein FAM117B OS=Homo sapiens OX=9606 GN=FAM117B PE=1 SV=2	FAM117B	1	2.02e-05	77.746	DKENGNNS(1)PLPK	4	0.17766	2	0.706	0.768	0.821	1.129	1.387
Q6DN14	989	0.621	Down	0.0046841	S	Multiple C2 and transmembrane domain-containing protein 1 OS=Homo sapiens OX=9606 GN=MCTP1 PE=2 SV=2	MCTP1	0.985179	1.84e-30	124.82	VPSDVQVVQYQELKPDPS(0.015)HS(0.985)PYKR	4	-0.17667	3	0.723	0.758	0.818	1.057	1.332
Q9NUQ3	105	0.621	Down	0.024076	S	Gamma-taxilin OS=Homo sapiens OX=9606 GN=TXLNG PE=1 SV=2	TXLNG	0.998823	2.84e-176	233.08	NLVSPAYCT(0.001)QES(0.999)REEIPGGEAR	3	-0.39947	2	0.669	0.721	0.909	1.016	1.417
P49006	36	0.622	Down	0.00044108	S	MARCKS-related protein OS=Homo sapiens OX=9606 GN=MARCKSL1 PE=1 SV=2	MARCKSL1	1	1.93e-51	155.06	ANGQENGHVKS(1)NGDLSPK	4	-0.75046	3	0.754	0.716	0.831	1.25	1.241
Q8WWI1	926	0.622	Down	0.00036368	S	LIM domain only protein 7 OS=Homo sapiens OX=9606 GN=LMO7 PE=1 SV=3	LMO7	0.93422	0.000729	93.166	GIS(0.066)S(0.934)LPR	2	-0.37166	2	0.803	0.755	0.744	1.147	1.274
Q8WXA9	435	0.622	Down	0.021304	S	Splicing regulatory glutamine/lysine-rich protein 1 OS=Homo sapiens OX=9606 GN=SREK1 PE=1 SV=1	SREK1	0.893991	2.94e-05	109.15	ERS(0.894)T(0.105)S(0.001)MR	2	-0.38803	1	0.835	0.672	0.794	0.981	1.337
O00515	177	0.624	Down	0.003105	S	Ladinin-1 OS=Homo sapiens OX=9606 GN=LAD1 PE=1 SV=2	LAD1	1	5.32e-24	141.86	GVPEKS(1)PVLEK	4	-0.010148	4	0.725	0.756	0.825	1.082	1.314
Q9Y6J0	1927	0.624	Down	0.00158268	T	Calcineurin-binding protein cabin-1 OS=Homo sapiens OX=9606 GN=CABIN1 PE=1 SV=1	CABIN1	0.896434	0.00392	51.798	QAS(0.001)GDT(0.02)PT(0.082)T(0.896)PKHPK	3	-1.0462	1	0.733	0.718	0.854	1.16	1.266
O60716	349	0.625	Down	0.023501	S	Catenin delta-1 OS=Homo sapiens OX=9606 GN=CTNND1 PE=1 SV=1	CTNND1	1	1.66e-09	102.52	GS(1)LAS(1)LDS(1)LRK	2	-0.20002	8	0.723	0.684	0.9	1.016	1.44
O76094	624	0.625	Down	0.028844	T	Signal recognition particle subunit SRP72 OS=Homo sapiens OX=9606 GN=SRP72 PE=1 SV=3	SRP72	0.836661	6.77e-112	185.83	T(0.025)VS(0.064)S(0.911)PPT(0.837)S(0.163)PRPGSAATVSASTSNIIPPR	3	-0.14282	3	0.63	0.731	0.948	1.051	1.369
Q9Y6N7	1240	0.625	Down	0.0079411	T	Roundabout homolog 1 OS=Homo sapiens OX=9606 GN=ROBO1 PE=1 SV=1	ROBO1	1	1.3e-37	131.94	MYLQQDELEEEEDERGPT(1)PPVR	4	-0.87546	3	0.706	0.746	0.855	1.052	1.301
P28066	16	0.626	Down	0.009722	S	Proteasome subunit alpha type-5 OS=Homo sapiens OX=9606 GN=PSMA5 PE=1 SV=3	PSMA5	0.947852	0.00325	54.827	GVNT(0.052)FS(0.948)PEGR	2	-0.30303	1	0.672	0.721	0.918	1.154	1.322
Q6PJG9	610	0.626	Down	0.0046398	S	Leucine-rich repeat and fibronectin type-III domain-containing protein 4 OS=Homo sapiens OX=9606 GN=LRFN4 PE=1 SV=1	LRFN4	0.982418	4.94e-07	84.249	RS(0.018)HS(0.982)VHGGLLGAGCR	3	0.71858	1	0.827	0.747	0.736	1.1	1.405
Q86UU0	118	0.626	Down	0.0188379	S	B-cell CLL/lymphoma 9-like protein OS=Homo sapiens OX=9606 GN=BCL9L PE=1 SV=1	BCL9L	0.98478	2.94e-06	97.502	DRS(1)VS(0.985)VDS(0.015)GEQR	2	0.048332	2	0.722	0.75	0.837	0.98	1.426
Q9HDC5	478	0.626	Down	0.02974	S	Junctophilin-1 OS=Homo sapiens OX=9606 GN=JPH1 PE=1 SV=2	JPH1	0.892693	8.77e-41	158.58	HS(0.025)HS(0.975)PAS(0.893)S(0.107)PKPLKK	5	-0.13452	3	0.905	0.706	0.7	0.988	1.45
Q16643	339	0.627	Down	0.04368	S	Drebrin OS=Homo sapiens OX=9606 GN=DBN1 PE=1 SV=4	DBN1	0.803495	9.01e-258	272.46	MAPT(0.024)PIPT(0.225)RS(0.752)PS(0.803)DS(0.105)S(0.037)T(0.044)AS(0.006)T(0.003)PVAEQIER	3	-0.25883	7	0.734	0.731	0.848	0.9	1.364
Q9H307	381	0.627	Down	0.0042812	S	Pinin OS=Homo sapiens OX=9606 GN=PNN PE=1 SV=5	PNN	1	2.31e-106	195.86	QQDS(1)QPEEVMDVLEMVENVK	3	-0.36772	50	0.723	0.731	0.858	1.096	1.263
P16104	122	0.628	Down	0.038159	S	Histone H2AX OS=Homo sapiens OX=9606 GN=H2AFX PE=1 SV=2	H2AFX	0.976663	0.000131	79.492	KT(0.022)S(0.977)AT(0.001)VGPK	3	0.19272	1	0.887	0.844	0.583	1.038	1.363
P22455	573	0.628	Down	0.0123414	S	Fibroblast growth factor receptor 4 OS=Homo sapiens OX=9606 GN=FGFR4 PE=1 SV=2	FGFR4	1	9.47e-10	95.954	RPPGPDLS(1)PDGPR	2	0.090506	2	0.801	0.79	0.723	1.003	1.406
Q9BTE7	9	0.629	Down	0.018903	S	DCN1-like protein 5 OS=Homo sapiens OX=9606 GN=DCUN1D5 PE=1 SV=1	DCUN1D5	1	2.57e-05	70.986	S(1)PGVAAAVAEDGGLKK	3	0.48498	1	0.766	0.7	0.852	1.03	1.476
Q9ULF5	536	0.629	Down	0.00187855	T	Zinc transporter ZIP10 OS=Homo sapiens OX=9606 GN=SLC39A10 PE=1 SV=2	SLC39A10	0.994137	1.12e-08	112.02	QNT(0.994)EES(0.006)TIGR	2	0.22079	1	0.792	0.791	0.733	1.105	1.229
Q9ULU4	682	0.629	Down	0.006563	S	Protein kinase C-binding protein 1 OS=Homo sapiens OX=9606 GN=ZMYND8 PE=1 SV=2	ZMYND8	1	0.00224	60.255	AKPS(1)PHPIK	4	-0.55123	2	0.853	0.688	0.776	1.092	1.228
P49006	85	0.631	Down	0.025083	T	MARCKS-related protein OS=Homo sapiens OX=9606 GN=MARCKSL1 PE=1 SV=2	MARCKSL1	1	2.19e-06	92.265	GEVPPKET(1)PK	3	0.15348	5	0.7	0.73	0.891	1.24	1.199
Q6GYQ0	754	0.631	Down	0.0083022	T	Ral GTPase-activating protein subunit alpha-1 OS=Homo sapiens OX=9606 GN=RALGAPA1 PE=1 SV=1	RALGAPA1	1	4.09e-14	110.6	QKT(1)VDIDDAQILPR	3	0.82423	1	0.651	0.774	0.897	1.162	1.262
Q99856	119	0.631	Down	0.0104835	S	AT-rich interactive domain-containing protein 3A OS=Homo sapiens OX=9606 GN=ARID3A PE=1 SV=2	ARID3A	1	2.14e-69	162.83	EGPGEEHFEDMAS(1)DEDMKPK	5	-0.74598	5	0.759	0.73	0.832	1.012	1.349
O60716	920	0.636	Down	0.0021361	S	Catenin delta-1 OS=Homo sapiens OX=9606 GN=CTNND1 PE=1 SV=1	CTNND1	0.969806	3.97e-29	125.45	T(0.03)LDRS(0.97)GDLGDMEPLK	3	-0.033999	1	0.751	0.796	0.786	1.081	1.261
Q15758	503	0.636	Down	0.04414	S	Neutral amino acid transporter B(0) OS=Homo sapiens OX=9606 GN=SLC1A5 PE=1 SV=2	SLC1A5	1	5.87e-14	99.078	S(1)ELPLDPLPVPTEEGNPLLK	3	-1.0459	1	0.751	0.594	0.988	1.315	1.29
P46087	58	0.638	Down	0.00194227	S	Probable 28S rRNA (cytosine(4447)-C(5))-methyltransferase OS=Homo sapiens OX=9606 GN=NOP2 PE=1 SV=2	NOP2	1	5e-07	107.53	RLGS(1)VEAPK	3	0.28706	2	0.789	0.759	0.789	1.09	1.342
Q8WWI1	865	0.639	Down	0.0182827	S	LIM domain only protein 7 OS=Homo sapiens OX=9606 GN=LMO7 PE=1 SV=3	LMO7	0.8238	1.22e-16	98.3	VTTEIQLPS(0.824)QS(0.176)PVEEQSPASLSSLR	2	-0.008363	1	0.692	0.761	0.886	1.015	1.276
Q99959	878	0.639	Down	0.0047951	S	Plakophilin-2 OS=Homo sapiens OX=9606 GN=PKP2 PE=1 SV=2	PKP2	0.999994	0.00393	72.928	AYHS(1)LKD	2	1.7461	2	0.794	0.759	0.786	1.379	1.226
Q8TCN5	388	0.64	Down	0.0042433	S	Zinc finger protein 507 OS=Homo sapiens OX=9606 GN=ZNF507 PE=1 SV=2	ZNF507	0.988411	1.07e-20	142.08	IISS(0.011)S(0.988)PNKK	3	0.3165	1	0.855	0.788	0.699	1.153	1.164
Q96FF7	91	0.64	Down	0.019596	S	Uncharacterized protein MISP3 OS=Homo sapiens OX=9606 GN=MISP3 PE=2 SV=4	MISP3	1	2.81e-16	124.78	ARS(1)PPQPLGELKR	4	-0.333	6	0.785	0.741	0.816	0.968	1.399
O14828	76	0.641	Down	8.448e-05	S	Secretory carrier-associated membrane protein 3 OS=Homo sapiens OX=9606 GN=SCAMP3 PE=1 SV=3	SCAMP3	0.963448	2.13e-05	103.21	KLS(0.963)PT(0.037)EPK	3	0.41125	2	0.79	0.812	0.741	1.207	1.217
P18583	152	0.641	Down	0.0032583	S	Protein SON OS=Homo sapiens OX=9606 GN=SON PE=1 SV=4	SON	0.999994	6.08e-68	178.54	SHDDGNIDLES(1)DSFLK	3	-0.67676	3	0.806	0.785	0.753	1.068	1.341
P35611	586	0.642	Down	0.0186956	S	Alpha-adducin OS=Homo sapiens OX=9606 GN=ADD1 PE=1 SV=2	ADD1	1	5.96e-25	129.43	QKGS(1)EENLDEAR	2	0.91947	4	0.693	0.715	0.939	1.062	1.296
Q8N684	203	0.642	Down	0.0094601	T	Cleavage and polyadenylation specificity factor subunit 7 OS=Homo sapiens OX=9606 GN=CPSF7 PE=1 SV=1	CPSF7	0.999098	3.42e-49	148.9	DSSDSADGRAT(0.999)PS(0.001)ENLVPSSAR	3	0.52684	1	0.698	0.828	0.82	1.066	1.387
Q6NWY9	832	0.643	Down	0.04414	S	Pre-mRNA-processing factor 40 homolog B OS=Homo sapiens OX=9606 GN=PRPF40B PE=1 SV=1	PRPF40B	1	2.1e-31	126.02	ELQQAELPNRS(1)PGFGIK	3	0.39469	1	0.816	0.699	0.832	0.91	1.383
Q9BXW9	592	0.644	Down	0.0039622	S	Fanconi anemia group D2 protein OS=Homo sapiens OX=9606 GN=FANCD2 PE=1 SV=2	FANCD2	0.937055	2.69e-31	152.18	S(0.024)ES(0.937)PSLT(0.039)QER	2	0.60712	1	0.81	0.774	0.766	1.06	1.351
Q9NZJ0	487	0.644	Down	0.048123	S	Denticleless protein homolog OS=Homo sapiens OX=9606 GN=DTL PE=1 SV=3	DTL	0.964336	2.33e-10	90.084	RGS(0.998)VS(0.964)S(0.033)VS(0.005)PKPPSSFK	4	-0.02899	2	0.785	0.779	0.787	1.099	1.465
O75179	1940	0.645	Down	0.0079192	S	Ankyrin repeat domain-containing protein 17 OS=Homo sapiens OX=9606 GN=ANKRD17 PE=1 SV=3	ANKRD17	0.997468	8.13e-06	81.448	AT(0.003)NS(0.997)PKPHMVPR	3	-0.43309	3	0.822	0.831	0.699	1.34	1.247
Q9Y6I3	470	0.645	Down	0.023636	T	Epsin-1 OS=Homo sapiens OX=9606 GN=EPN1 PE=1 SV=2	EPN1	0.995971	4.14e-83	171.03	T(0.996)PES(0.004)FLGPNAALVDLDSLVSRPGPTPPGAK	3	0.57489	4	0.735	0.713	0.905	0.995	1.357
Q9NZJ0	485	0.646	Down	0.020378	S	Denticleless protein homolog OS=Homo sapiens OX=9606 GN=DTL PE=1 SV=3	DTL	0.998872	2.33e-10	90.084	RGS(0.999)VS(0.001)SVSPKPPSSFK	4	-0.15939	3	0.781	0.784	0.789	1.163	1.369
P51532	1423	0.647	Down	0.0179173	T	Transcription activator BRG1 OS=Homo sapiens OX=9606 GN=SMARCA4 PE=1 SV=2	SMARCA4	0.977168	9.29e-89	197.14	DSDAGSS(0.019)T(0.977)PT(0.003)TSTR	2	0.16654	2	0.898	0.811	0.649	1.071	1.286
O75179	1709	0.649	Down	0.00057843	S	Ankyrin repeat domain-containing protein 17 OS=Homo sapiens OX=9606 GN=ANKRD17 PE=1 SV=3	ANKRD17	0.999965	0.0019	80.688	LTVAS(1)PK	3	-0.18315	4	0.824	0.792	0.746	1.181	1.165
Q9UPT8	94	0.65	Down	0.041961	S	Zinc finger CCCH domain-containing protein 4 OS=Homo sapiens OX=9606 GN=ZC3H4 PE=1 SV=3	ZC3H4	1	0.000136	67.928	EKGEKHHS(1)DS(1)DEEK	4	-0.76986	1	1.036	0.69	0.638	1.206	1.28
Q9UPT8	92	0.65	Down	0.041961	S	Zinc finger CCCH domain-containing protein 4 OS=Homo sapiens OX=9606 GN=ZC3H4 PE=1 SV=3	ZC3H4	1	0.000136	67.928	EKGEKHHS(1)DS(1)DEEK	4	-0.76986	1	1.036	0.69	0.638	1.206	1.28
O14497	1184	0.651	Down	0.0036046	S	AT-rich interactive domain-containing protein 1A OS=Homo sapiens OX=9606 GN=ARID1A PE=1 SV=3	ARID1A	0.800271	6.53e-14	98.491	S(0.2)NS(0.8)VGIQDAFNDGSDSTFQK	4	1.1629	1	0.876	0.716	0.774	1.231	1.281
O75449	170	0.651	Down	0.00023832	S	Katanin p60 ATPase-containing subunit A1 OS=Homo sapiens OX=9606 GN=KATNA1 PE=1 SV=1	KATNA1	0.998514	1.11e-13	105.79	NKS(0.999)PAAVT(0.001)EPETNK	2	2.0359	1	0.764	0.807	0.794	1.148	1.275
Q13627	529	0.651	Down	0.0179952	S	Dual specificity tyrosine-phosphorylation-regulated kinase 1A OS=Homo sapiens OX=9606 GN=DYRK1A PE=1 SV=2	DYRK1A	0.999957	3.53e-07	98.811	ARS(1)DPTHQHR	3	-2.4083	2	0.901	0.744	0.72	1.014	1.319
Q8WWI1	991	0.652	Down	0.043322	S	LIM domain only protein 7 OS=Homo sapiens OX=9606 GN=LMO7 PE=1 SV=3	LMO7	0.861206	3.66e-99	177.57	EVAATEEDVTRLPS(0.249)PT(0.868)S(0.861)PFS(0.01)S(0.012)LSQDQAATSK	4	-1.2274	9	0.781	0.756	0.83	0.903	1.393
Q5T6C5	575	0.654	Down	0.00080129	S	Ataxin-7-like protein 2 OS=Homo sapiens OX=9606 GN=ATXN7L2 PE=1 SV=1	ATXN7L2	0.996447	2.61e-12	121.24	KLS(0.996)PGPT(0.004)TLK	3	-0.071724	1	0.829	0.786	0.757	1.143	1.3
Q9NSE2	219	0.654	Down	0.003838	S	Cytokine-inducible SH2-containing protein OS=Homo sapiens OX=9606 GN=CISH PE=1 SV=1	CISH	0.996224	0.0164	40.941	RS(0.996)S(0.996)ARS(0.008)LQHLCR	3	-0.86202	1	0.822	0.726	0.825	1.077	1.27
Q9NSE2	218	0.654	Down	0.003838	S	Cytokine-inducible SH2-containing protein OS=Homo sapiens OX=9606 GN=CISH PE=1 SV=1	CISH	0.995865	0.0164	40.941	RS(0.996)S(0.996)ARS(0.008)LQHLCR	3	-0.86202	1	0.822	0.726	0.825	1.077	1.27
Q14966	1401	0.655	Down	0.0033996	S	Zinc finger protein 638 OS=Homo sapiens OX=9606 GN=ZNF638 PE=1 SV=2	ZNF638	0.909811	5.07e-13	131.42	AVIVS(0.09)S(0.91)PK	3	-0.058707	2	0.84	0.82	0.714	1.117	1.201
Q9P2M7	159	0.656	Down	0.0047636	S	Cingulin OS=Homo sapiens OX=9606 GN=CGN PE=1 SV=2	CGN	0.934524	3.58e-105	191.9	VAS(0.935)PGS(0.065)T(0.001)IDTAPLSSVDSLINK	3	0.32311	2	0.833	0.786	0.757	1.049	1.292
Q9BUL9	162	0.657	Down	0.0172848	S	Ribonuclease P protein subunit p25 OS=Homo sapiens OX=9606 GN=RPP25 PE=1 SV=1	RPP25	0.930067	2.12e-21	109.25	QPGYQPPNPHPGPS(0.07)S(0.93)PPAAPASK	3	0.19696	5	0.789	0.754	0.835	0.977	1.328
P11717	2479	0.658	Down	0.042297	S	Cation-independent mannose-6-phosphate receptor OS=Homo sapiens OX=9606 GN=IGF2R PE=1 SV=3	IGF2R	1	1.05e-45	155.79	LVS(1)FHDDS(1)DEDLLHI	2	0.17323	2	0.771	0.732	0.878	0.991	1.515
O60841	9	0.659	Down	0.022015	S	Eukaryotic translation initiation factor 5B OS=Homo sapiens OX=9606 GN=EIF5B PE=1 SV=4	EIF5B	0.944772	9.7e-41	127.47	NKS(0.945)EDS(0.804)T(0.251)KDDIDLDALAAEIEGAGAAK	5	0.19049	1	0.748	0.728	0.907	1.002	1.349
O60841	12	0.659	Down	0.022015	S	Eukaryotic translation initiation factor 5B OS=Homo sapiens OX=9606 GN=EIF5B PE=1 SV=4	EIF5B	0.80432	9.7e-41	127.47	NKS(0.945)EDS(0.804)T(0.251)KDDIDLDALAAEIEGAGAAK	5	0.19049	1	0.748	0.728	0.907	1.002	1.349
P16144	1696	0.66	Down	0.0080604	S	Integrin beta-4 OS=Homo sapiens OX=9606 GN=ITGB4 PE=1 SV=5	ITGB4	1	1.32e-77	205.09	VDGDS(1)PESR	2	-0.50886	1	0.846	0.844	0.697	1.089	1.205
O43896	676	0.663	Down	0.00046143	S	Kinesin-like protein KIF1C OS=Homo sapiens OX=9606 GN=KIF1C PE=1 SV=3	KIF1C	0.997155	7.51e-40	149.73	LYADS(1)DS(0.997)GDDS(0.003)DKR	3	-0.16952	2	0.82	0.765	0.807	1.125	1.246
O43896	674	0.663	Down	0.00046143	S	Kinesin-like protein KIF1C OS=Homo sapiens OX=9606 GN=KIF1C PE=1 SV=3	KIF1C	0.999975	7.51e-40	149.73	LYADS(1)DS(0.997)GDDS(0.003)DKR	3	-0.16952	2	0.82	0.765	0.807	1.125	1.246
Q9H3Q1	174	0.663	Down	0.047238	S	Cdc42 effector protein 4 OS=Homo sapiens OX=9606 GN=CDC42EP4 PE=1 SV=1	CDC42EP4	1	5.66e-135	199.63	NGAAGPHS(1)PDPLLDEQAFGDLTDLPVVPK	5	0.062688	3	0.787	0.659	0.945	0.982	1.388
Q9HAW0	353	0.663	Down	0.0114993	S	Transcription factor IIIB 50 kDa subunit OS=Homo sapiens OX=9606 GN=BRF2 PE=1 SV=1	BRF2	1	1.82e-05	75.215	RPAS(1)PALLLPPCMLK	3	-0.46306	1	0.692	0.788	0.912	1.088	1.277
O43246	427	0.664	Down	0.0110613	S	Cationic amino acid transporter 4 OS=Homo sapiens OX=9606 GN=SLC7A4 PE=2 SV=3	SLC7A4	0.999913	1.26e-11	95.195	S(0.001)S(0.001)PPS(0.12)S(0.879)PGPAS(1)PGPLTK	3	0.36443	2	0.83	0.742	0.823	1.012	1.309
O43246	422	0.664	Down	0.0110613	S	Cationic amino acid transporter 4 OS=Homo sapiens OX=9606 GN=SLC7A4 PE=2 SV=3	SLC7A4	0.878682	1.26e-11	95.195	S(0.001)S(0.001)PPS(0.12)S(0.879)PGPAS(1)PGPLTK	3	0.36443	2	0.83	0.742	0.823	1.012	1.309
O60292	1542	0.665	Down	0.004063	T	Signal-induced proliferation-associated 1-like protein 3 OS=Homo sapiens OX=9606 GN=SIPA1L3 PE=1 SV=3	SIPA1L3	0.934058	1.97e-09	111.85	T(0.934)LS(0.064)DES(0.002)LCSGR	2	-0.58608	1	0.758	0.77	0.869	1.084	1.301
P16144	1471	0.666	Down	0.044736	T	Integrin beta-4 OS=Homo sapiens OX=9606 GN=ITGB4 PE=1 SV=5	ITGB4	0.777227	9.62e-35	130.83	MTTTSAAAY(0.001)GT(0.777)HLS(0.222)PHVPHR	5	-0.19027	2	0.841	0.709	0.848	0.974	1.488
P19174	1248	0.666	Down	0.000195847	S	1-phosphatidylinositol 4,5-bisphosphate phosphodiesterase gamma-1 OS=Homo sapiens OX=9606 GN=PLCG1 PE=1 SV=1	PLCG1	0.969105	0.00184	81.263	EGS(0.969)FES(0.031)R	2	-0.061221	1	0.768	0.786	0.844	1.199	1.227
P54284	152	1.501	Up	0.0149997	S	Voltage-dependent L-type calcium channel subunit beta-3 OS=Homo sapiens OX=9606 GN=CACNB3 PE=1 SV=1	CACNB3	1	3.68e-05	93.623	RS(1)PPPSLAK	3	0.21201	2	1.152	1.125	1.325	0.686	0.926
Q8WXG6	1059	1.501	Up	0.0120792	S	MAP kinase-activating death domain protein OS=Homo sapiens OX=9606 GN=MADD PE=1 SV=2	MADD	0.997209	1.68e-25	131.45	KRS(0.997)PT(0.003)ESVNTPVGK	3	0.38571	2	1.008	1.272	1.322	0.746	0.842
Q03393	19	1.505	Up	0.010642	S	6-pyruvoyl tetrahydrobiopterin synthase OS=Homo sapiens OX=9606 GN=PTS PE=1 SV=1	PTS	0.995433	8.69e-21	143.42	RIS(0.995)FS(0.005)ASHR	3	0.42336	1	1.047	1.291	1.267	0.732	0.768
Q6PD62	1020	1.505	Up	0.035818	S	RNA polymerase-associated protein CTR9 homolog OS=Homo sapiens OX=9606 GN=CTR9 PE=1 SV=1	CTR9	1	1.39e-29	128.38	AIIS(1)S(1)S(1)DDS(1)S(1)DEDKLK	4	-0.042252	7	1.128	1.263	1.214	0.618	0.8
Q6PD62	1021	1.505	Up	0.035818	S	RNA polymerase-associated protein CTR9 homolog OS=Homo sapiens OX=9606 GN=CTR9 PE=1 SV=1	CTR9	1	1.39e-29	128.38	AIIS(1)S(1)S(1)DDS(1)S(1)DEDKLK	4	-0.042252	7	1.128	1.263	1.214	0.618	0.8
O95456	18	1.506	Up	0.0052179	T	Proteasome assembly chaperone 1 OS=Homo sapiens OX=9606 GN=PSMG1 PE=1 SV=1	PSMG1	1	2.15e-75	193.32	AGT(1)EDEEEEEEGRR	2	0.12046	2	1.136	1.276	1.193	0.9	0.777
Q9UDY2	440	1.506	Up	0.004602	S	Tight junction protein ZO-2 OS=Homo sapiens OX=9606 GN=TJP2 PE=1 SV=2	TJP2	0.803032	3.86e-06	88.565	ERPS(0.803)S(0.197)REDT(0.972)PS(0.028)R	3	-0.25255	2	1.251	1.243	1.112	0.849	0.704
Q15742	162	1.507	Up	0.0137192	S	NGFI-A-binding protein 2 OS=Homo sapiens OX=9606 GN=NAB2 PE=1 SV=1	NAB2	0.999754	2.42e-31	123.43	S(0.153)FS(0.847)PKS(1)PLELGEKLS(1)PLPGGPGAGDPR	4	-0.1093	4	1.13	1.165	1.312	0.665	0.847
Q9UDY2	170	1.508	Up	0.0032631	S	Tight junction protein ZO-2 OS=Homo sapiens OX=9606 GN=TJP2 PE=1 SV=2	TJP2	0.891384	1.7e-31	156.72	S(0.109)RS(0.891)WEDS(1)PER	2	-0.77341	4	1.157	1.196	1.255	0.732	0.764
P68363	48	1.509	Up	0.002136	S	Tubulin alpha-1B chain OS=Homo sapiens OX=9606 GN=TUBA1B PE=1 SV=1	TUBA1B	0.999883	6.49e-35	132.65	TIGGGDDS(1)FNTFFSETGAGK	4	-0.049647	7	1.087	1.228	1.294	0.779	0.773
Q09160	359	1.509	Up	0.00125848	S	HLA class I histocompatibility antigen, A-80 alpha chain OS=Homo sapiens OX=9606 GN=HLA-A PE=1 SV=1	HLA-A	0.998876	9.01e-94	179.66	KGGSYSQAASSDSAQGS(1)DVS(0.999)LT(0.001)ACK	3	0.12024	23	1.24	1.171	1.198	0.725	0.853
Q5BKY9	191	1.51	Up	0.024244	S	Protein FAM133B OS=Homo sapiens OX=9606 GN=FAM133B PE=1 SV=1	FAM133B	0.996888	1.28e-07	76.423	MYS(0.001)EDKPLS(0.997)S(0.994)ES(0.998)LS(0.947)ES(0.061)EY(0.002)IEEVR	3	-0.203	8	1.102	1.202	1.305	0.637	0.839
Q5BKY9	192	1.51	Up	0.024244	S	Protein FAM133B OS=Homo sapiens OX=9606 GN=FAM133B PE=1 SV=1	FAM133B	0.997661	8.41e-10	82.364	MY(0.001)S(0.008)EDKPLS(0.994)S(0.998)ES(0.999)LS(0.963)ES(0.038)EYIEEVR	4	0.094888	8	1.102	1.202	1.305	0.637	0.839
Q8TBE7	409	1.51	Up	0.0091414	S	Solute carrier family 35 member G2 OS=Homo sapiens OX=9606 GN=SLC35G2 PE=1 SV=3	SLC35G2	1	5.17e-08	91.932	QDYQEILDS(1)PIK	3	-0.18264	1	1.115	1.129	1.366	0.718	0.797
Q9BPX3	674	1.51	Up	0.0071239	S	Condensin complex subunit 3 OS=Homo sapiens OX=9606 GN=NCAPG PE=1 SV=1	NCAPG	1	0	313.13	TLHCEGTEINS(1)DDEQESKEVEETATAK	4	0.0055617	19	1.058	1.197	1.355	0.741	0.808
P46821	1312	1.512	Up	0.000122799	S	Microtubule-associated protein 1B OS=Homo sapiens OX=9606 GN=MAP1B PE=1 SV=2	MAP1B	1	8.92e-26	112.32	VSAEAEVAPVS(0.999)PEVT(0.001)QEVVEEHCAS(1)PEDK	4	-0.30984	3	1.252	1.142	1.217	0.802	0.785
O94916	561	1.513	Up	0.00115843	S	Nuclear factor of activated T-cells 5 OS=Homo sapiens OX=9606 GN=NFAT5 PE=1 SV=1	NFAT5	0.844204	2.38e-96	203.26	EIS(0.156)S(0.844)PARPCSFEEAMK	2	0.9501	5	1.172	1.266	1.174	0.749	0.774
Q5VT25	1651	1.513	Up	3.6565e-05	S	Serine/threonine-protein kinase MRCK alpha OS=Homo sapiens OX=9606 GN=CDC42BPA PE=1 SV=1	CDC42BPA	0.997855	6.51e-12	115.33	EFS(0.998)GGS(0.001)YS(0.001)AK	2	1.6651	3	1.186	1.243	1.183	0.809	0.777
P32519	168	1.514	Up	0.032959	S	ETS-related transcription factor Elf-1 OS=Homo sapiens OX=9606 GN=ELF1 PE=1 SV=2	ELF1	0.999994	1.24e-40	157.91	YADS(1)PGAS(1)S(1)PEQPK	2	0.21059	9	1.197	1.187	1.229	0.677	0.855
Q6PD62	1102	1.514	Up	0.0144441	S	RNA polymerase-associated protein CTR9 homolog OS=Homo sapiens OX=9606 GN=CTR9 PE=1 SV=1	CTR9	0.972516	1.45e-05	68.42	RRPS(0.004)GS(0.004)EQS(0.973)DNES(0.019)VQSGR	3	0.02177	1	1.224	1.134	1.255	0.651	0.897
Q5XXA6	78	1.516	Up	0.0026612	T	Anoctamin-1 OS=Homo sapiens OX=9606 GN=ANO1 PE=1 SV=1	ANO1	0.845297	0.000182	77.899	RPS(0.155)GNRT(0.845)LVR	3	-0.62958	2	1.069	1.305	1.241	0.785	0.821
Q86YV5	745	1.516	Up	0.025781	S	Inactive tyrosine-protein kinase PRAG1 OS=Homo sapiens OX=9606 GN=PRAG1 PE=1 SV=4	PRAG1	0.952373	6.9e-32	139.27	VSQGSAES(0.046)LS(0.952)PS(0.002)FR	3	-0.14014	1	1.301	0.968	1.347	0.758	0.744
Q8WXF7	10	1.517	Up	0.042678	S	Atlastin-1 OS=Homo sapiens OX=9606 GN=ATL1 PE=1 SV=1	ATL1	0.999999	1.81e-07	95.751	DRNS(1)WGGFSEK	3	-0.019119	2	1.128	1.092	1.396	0.613	0.893
Q09160	352	1.518	Up	0.00055924	S	HLA class I histocompatibility antigen, A-80 alpha chain OS=Homo sapiens OX=9606 GN=HLA-A PE=1 SV=1	HLA-A	0.974602	3.9e-78	162.58	KGGSYSQAAS(0.003)S(0.022)DS(0.975)AQGSDVSLTACK	4	-0.57511	15	1.243	1.175	1.2	0.753	0.775
Q96ST2	198	1.518	Up	0.042923	S	Protein IWS1 homolog OS=Homo sapiens OX=9606 GN=IWS1 PE=1 SV=2	IWS1	1	3.81e-38	146.81	HQAS(1)DS(1)ENEEPPKPR	3	2.8282	4	1.196	1.286	1.135	0.6	0.792
P27816	636	1.519	Up	0.010883	S	Microtubule-associated protein 4 OS=Homo sapiens OX=9606 GN=MAP4 PE=1 SV=3	MAP4	0.999554	1.36e-40	157.14	KCS(1)LPAEEDSVLEK	3	-0.45902	1	1.185	1.341	1.091	0.875	0.688
P49792	955	1.52	Up	0.0023025	S	E3 SUMO-protein ligase RanBP2 OS=Homo sapiens OX=9606 GN=RANBP2 PE=1 SV=2	RANBP2	1	6.67e-21	134.81	FESPATGILS(1)PR	2	0.09639	2	1.168	1.222	1.229	0.785	0.717
Q15154	1765	1.52	Up	0.00067757	S	Pericentriolar material 1 protein OS=Homo sapiens OX=9606 GN=PCM1 PE=1 SV=5	PCM1	1	2.95e-78	161.21	NVRS(1)DIS(1)DQEEDEES(1)EGCPVSINLSK	5	-0.63797	9	1.115	1.235	1.269	0.782	0.775
Q5BKY9	196	1.52	Up	0.040864	S	Protein FAM133B OS=Homo sapiens OX=9606 GN=FAM133B PE=1 SV=1	FAM133B	0.983974	8.41e-10	82.364	MYS(0.001)EDKPLS(0.268)S(0.474)ES(0.266)LS(0.984)ES(0.007)EYIEEVR	3	0.1821	9	1.106	1.212	1.3	0.6	0.82
Q9UIG0	947	1.522	Up	0.0190554	S	Tyrosine-protein kinase BAZ1B OS=Homo sapiens OX=9606 GN=BAZ1B PE=1 SV=2	BAZ1B	0.9956	1.24e-34	131.82	FNHHCKDHT(0.004)VS(0.996)GDEDYCPR	5	-0.29738	2	1.364	1.287	0.97	0.813	0.757
Q9BPX5	64	1.523	Up	0.00113511	S	Actin-related protein 2/3 complex subunit 5-like protein OS=Homo sapiens OX=9606 GN=ARPC5L PE=1 SV=1	ARPC5L	0.999874	2.94e-50	165.66	AFHAALRNS(1)PVNTK	4	0.024344	1	1.182	1.171	1.269	0.831	0.725
P20700	393	1.525	Up	0.0142213	S	Lamin-B1 OS=Homo sapiens OX=9606 GN=LMNB1 PE=1 SV=2	LMNB1	0.997446	3.16e-21	138.28	LKLS(1)PS(0.997)PS(0.002)SR	2	-0.084519	5	1.226	1.253	1.145	0.839	0.644
Q9H4L5	304	1.525	Up	0.012479	S	Oxysterol-binding protein-related protein 3 OS=Homo sapiens OX=9606 GN=OSBPL3 PE=1 SV=1	OSBPL3	0.888687	2.14e-63	163.62	LHS(0.111)S(0.889)NPNLSTLDFGEEK	2	-0.070685	5	1.039	1.205	1.38	0.719	0.798
O75145	683	1.527	Up	0.00079846	S	Liprin-alpha-3 OS=Homo sapiens OX=9606 GN=PPFIA3 PE=1 SV=3	PPFIA3	1	0.000236	94.409	LAPPS(1)PAR	2	0.043207	1	1.245	1.236	1.145	0.733	0.813
P32519	163	1.527	Up	0.0029608	S	ETS-related transcription factor Elf-1 OS=Homo sapiens OX=9606 GN=ELF1 PE=1 SV=2	ELF1	0.999773	1.78e-25	135.09	YADS(1)PGAS(1)S(1)PEQPK	2	0.21059	5	1.245	1.141	1.239	0.7	0.838
Q6ZN06	350	1.527	Up	0.03774	T	Zinc finger protein 813 OS=Homo sapiens OX=9606 GN=ZNF813 PE=2 SV=2	ZNF813	1	8.75e-05	89.805	LHT(1)GEKPFK	4	0.097035	1	1.137	1.336	1.152	0.985	0.62
Q86UU1	324	1.527	Up	0.028195	S	Pleckstrin homology-like domain family B member 1 OS=Homo sapiens OX=9606 GN=PHLDB1 PE=1 SV=1	PHLDB1	1	1.29e-13	107.03	KGGHERPPS(1)PGLR	5	-0.13307	5	1.058	1.143	1.425	0.663	0.819
P48556	106	1.53	Up	0.041424	S	26S proteasome non-ATPase regulatory subunit 8 OS=Homo sapiens OX=9606 GN=PSMD8 PE=1 SV=2	PSMD8	0.999952	0.000275	67.646	GEWNRKS(1)PNLSK	4	0.0063828	1	1.02	1.229	1.379	0.639	0.955
Q9NYL2	727	1.53	Up	0.038179	S	Mitogen-activated protein kinase kinase kinase 20 OS=Homo sapiens OX=9606 GN=MAP3K20 PE=1 SV=3	MAP3K20	1	3.27e-56	161.97	VSQSALNPHQS(1)PDFKR	4	0.1667	3	0.994	1.154	1.48	0.714	0.752
Q8NEZ4	836	1.532	Up	0.0067157	S	Histone-lysine N-methyltransferase 2C OS=Homo sapiens OX=9606 GN=KMT2C PE=1 SV=3	KMT2C	1	0.000703	79.489	KFS(1)PGRPR	4	-0.30406	1	1.211	1.328	1.091	0.728	0.755
Q8N7R7	105	1.533	Up	0.030081	S	Cyclin-Y-like protein 1 OS=Homo sapiens OX=9606 GN=CCNYL1 PE=1 SV=2	CCNYL1	0.999566	1.97e-15	103.73	RKS(1)NHLNHVSPGQLTK	5	0.63742	1	1.396	1.127	1.109	0.774	0.796
O15119	456	1.534	Up	0.0107015	S	T-box transcription factor TBX3 OS=Homo sapiens OX=9606 GN=TBX3 PE=1 SV=4	TBX3	1	0.000423	65.483	GLGAEERRS(1)PVR	3	0.54214	1	1.201	1.256	1.175	0.648	0.87
P08670	73	1.535	Up	0.00113688	S	Vimentin OS=Homo sapiens OX=9606 GN=VIM PE=1 SV=4	VIM	0.994434	6e-10	116.13	LRS(0.006)S(0.994)VPGVR	3	0.31723	3	1.278	1.094	1.262	0.771	0.8
P46100	1061	1.535	Up	0.00113736	S	Transcriptional regulator ATRX OS=Homo sapiens OX=9606 GN=ATRX PE=1 SV=5	ATRX	1	1.23e-08	97.235	KKDELS(1)DYAEK	2	0.73198	5	1.221	1.269	1.143	0.824	0.725
Q14247	261	1.535	Up	0.029817	S	Src substrate cortactin OS=Homo sapiens OX=9606 GN=CTTN PE=1 SV=2	CTTN	1	4.52e-13	121.13	LQLHES(1)QKDYK	4	0.35721	2	0.941	1.286	1.407	0.836	0.754
P16949	16	1.536	Up	0.0118831	S	Stathmin OS=Homo sapiens OX=9606 GN=STMN1 PE=1 SV=3	STMN1	1	4.61e-61	174.7	RAS(1)GQAFELILS(1)PR	3	0.47519	7	1.067	1.247	1.319	0.675	0.834
Q8NEV8	948	1.536	Up	0.00099572	S	Exophilin-5 OS=Homo sapiens OX=9606 GN=EXPH5 PE=1 SV=3	EXPH5	0.971607	1.09e-06	77.959	NDS(0.972)PVPT(0.028)HDEVVDVK	3	0.43133	2	1.267	1.265	1.102	0.802	0.761
Q9BZ29	927	1.537	Up	0.042402	S	Dedicator of cytokinesis protein 9 OS=Homo sapiens OX=9606 GN=DOCK9 PE=1 SV=2	DOCK9	0.999992	1.52e-12	123.28	AEPYVAS(1)EYK	2	-0.36058	4	0.96	1.23	1.444	0.676	0.796
P46821	1788	1.538	Up	0.039804	T	Microtubule-associated protein 1B OS=Homo sapiens OX=9606 GN=MAP1B PE=1 SV=2	MAP1B	0.999998	3.44e-06	104.07	VQS(0.041)LEGEKLS(0.96)PKS(0.999)DIS(1)PLT(1)PR	4	0.30965	2	1.069	1.183	1.384	0.609	0.929
Q86SQ0	468	1.538	Up	0.0043794	S	Pleckstrin homology-like domain family B member 2 OS=Homo sapiens OX=9606 GN=PHLDB2 PE=1 SV=2	PHLDB2	0.844379	1.66e-35	153.48	LS(0.844)T(0.155)GT(0.001)TVEDVQK	2	-0.02326	2	1.127	1.261	1.248	0.694	0.802
Q16875	461	1.539	Up	0.028345	S	6-phosphofructo-2-kinase/fructose-2,6-bisphosphatase 3 OS=Homo sapiens OX=9606 GN=PFKFB3 PE=1 SV=1	PFKFB3	0.978887	4.9e-26	135.38	RNS(0.979)VT(0.021)PLASPEPTK	3	-0.1283	2	0.96	1.273	1.403	0.707	0.825
O43567	380	1.54	Up	0.0036801	T	E3 ubiquitin-protein ligase RNF13 OS=Homo sapiens OX=9606 GN=RNF13 PE=1 SV=1	RNF13	1	0.00413	75.566	DYNIANT(1)V	2	0.27712	2	1.23	1.264	1.144	0.879	0.702
P84157	128	1.54	Up	0.00042125	S	Matrix-remodeling-associated protein 7 OS=Homo sapiens OX=9606 GN=MXRA7 PE=1 SV=1	MXRA7	0.800185	4.32e-09	73.371	QEEEQDLDGEKGPS(0.2)S(0.8)EGPEEEDGEGFSFK	4	-0.66715	2	1.199	1.154	1.285	0.75	0.799
P02545	390	1.541	Up	0.0040604	S	Prelamin-A/C OS=Homo sapiens OX=9606 GN=LMNA PE=1 SV=1	LMNA	0.999808	2.63e-32	155.64	LRLS(1)PSPTSQR	3	0.16354	26	1.162	1.191	1.286	0.716	0.752
P27824	562	1.542	Up	0.004795	T	Calnexin OS=Homo sapiens OX=9606 GN=CANX PE=1 SV=2	CANX	0.980855	5.43e-113	208.34	QKS(0.107)DAEEDGGT(0.981)VS(0.912)QEEEDR	3	-1.1931	3	1.232	1.281	1.127	0.861	0.688
Q15154	533	1.544	Up	0.025058	S	Pericentriolar material 1 protein OS=Homo sapiens OX=9606 GN=PCM1 PE=1 SV=5	PCM1	0.998321	4.91e-74	164.39	KDEET(0.002)EES(0.998)EYDS(1)EHENSEPVTNIR	4	-0.34728	5	1.194	1.228	1.22	0.682	0.817
Q99549	401	1.544	Up	0.00187859	T	M-phase phosphoprotein 8 OS=Homo sapiens OX=9606 GN=MPHOSPH8 PE=1 SV=2	MPHOSPH8	0.905612	2.12e-55	161.86	GLWS(0.002)T(0.906)DS(0.092)AEEDKETK	3	0.5624	1	1.144	1.233	1.264	0.713	0.793
O60271	732	1.547	Up	0.0115035	S	C-Jun-amino-terminal kinase-interacting protein 4 OS=Homo sapiens OX=9606 GN=SPAG9 PE=1 SV=4	SPAG9	0.937936	4.34e-56	168.79	SAS(0.078)QS(0.938)S(0.984)LDKLDQELK	2	-0.39029	4	1.046	1.241	1.357	0.694	0.807
P43487	13	1.547	Up	0.0044426	T	Ran-specific GTPase-activating protein OS=Homo sapiens OX=9606 GN=RANBP1 PE=1 SV=1	RANBP1	0.965987	1.24e-102	173.09	DT(0.003)HEDHDT(0.966)S(0.853)T(0.178)ENTDESNHDPQFEPIVSLPEQEIK	4	-0.63742	4	1.287	1.288	1.069	0.756	0.747
Q6UB99	276	1.547	Up	0.0144634	S	Ankyrin repeat domain-containing protein 11 OS=Homo sapiens OX=9606 GN=ANKRD11 PE=1 SV=3	ANKRD11	0.925806	6.69e-22	124.84	VANS(0.926)PT(0.074)MVNLLLGK	2	-0.033402	2	1.039	1.22	1.385	0.709	0.764
Q9UHD1	199	1.547	Up	0.0089755	T	Cysteine and histidine-rich domain-containing protein 1 OS=Homo sapiens OX=9606 GN=CHORDC1 PE=1 SV=2	CHORDC1	0.77705	4.53e-31	125.77	RKT(0.777)S(0.218)DFNT(0.005)FLAQEGCTK	4	-0.12268	1	1.077	1.349	1.219	0.691	0.805
P17096	103	1.55	Up	0.022803	S	High mobility group protein HMG-I/HMG-Y OS=Homo sapiens OX=9606 GN=HMGA1 PE=1 SV=3	HMGA1	1	1.34e-33	130.27	KLEKEEEEGIS(1)QES(1)S(1)EEEQ	3	0.090786	24	1.316	1.272	1.058	0.653	0.767
Q15154	1768	1.55	Up	0.00164417	S	Pericentriolar material 1 protein OS=Homo sapiens OX=9606 GN=PCM1 PE=1 SV=5	PCM1	1	2.95e-78	161.21	NVRS(1)DIS(1)DQEEDEES(1)EGCPVSINLSK	5	-0.63797	11	1.114	1.261	1.271	0.753	0.753
Q07866	521	1.551	Up	0.031761	S	Kinesin light chain 1 OS=Homo sapiens OX=9606 GN=KLC1 PE=1 SV=2	KLC1	0.969921	3.01e-09	103.6	S(0.97)RES(0.03)LNVDVVK	2	0.40734	2	1.036	1.346	1.265	0.785	0.785
Q8N5B7	356	1.551	Up	0.0091387	S	Ceramide synthase 5 OS=Homo sapiens OX=9606 GN=CERS5 PE=2 SV=1	CERS5	0.994188	5.58e-05	55.35	VS(0.029)KDDRS(0.97)DVES(0.995)S(0.994)S(0.994)EEEDVT(0.01)T(0.006)CT(0.001)K	4	-0.46418	4	1.164	1.229	1.255	0.662	0.78
Q8N5B7	350	1.551	Up	0.0091387	S	Ceramide synthase 5 OS=Homo sapiens OX=9606 GN=CERS5 PE=2 SV=1	CERS5	0.970488	5.58e-05	55.35	VS(0.029)KDDRS(0.97)DVES(0.995)S(0.994)S(0.994)EEEDVT(0.01)T(0.006)CT(0.001)K	4	-0.46418	4	1.164	1.229	1.255	0.662	0.78
Q8N5B7	354	1.551	Up	0.0091387	S	Ceramide synthase 5 OS=Homo sapiens OX=9606 GN=CERS5 PE=2 SV=1	CERS5	0.99502	5.58e-05	55.35	VS(0.029)KDDRS(0.97)DVES(0.995)S(0.994)S(0.994)EEEDVT(0.01)T(0.006)CT(0.001)K	4	-0.46418	4	1.164	1.229	1.255	0.662	0.78
Q8N5B7	355	1.551	Up	0.0091387	S	Ceramide synthase 5 OS=Homo sapiens OX=9606 GN=CERS5 PE=2 SV=1	CERS5	0.994188	5.58e-05	55.35	VS(0.029)KDDRS(0.97)DVES(0.995)S(0.994)S(0.994)EEEDVT(0.01)T(0.006)CT(0.001)K	4	-0.46418	4	1.164	1.229	1.255	0.662	0.78
P51825	245	1.552	Up	0.0047643	S	AF4/FMR2 family member 1 OS=Homo sapiens OX=9606 GN=AFF1 PE=1 SV=1	AFF1	0.999986	0.00385	54.259	GYCPAKS(1)PK	3	0.91091	1	1.207	1.188	1.254	0.878	0.675
Q15154	1776	1.552	Up	0.0024357	S	Pericentriolar material 1 protein OS=Homo sapiens OX=9606 GN=PCM1 PE=1 SV=5	PCM1	0.999986	5.97e-52	147.03	NVRS(1)DIS(1)DQEEDEES(1)EGCPVSINLSK	4	-0.76382	7	1.143	1.211	1.294	0.704	0.804
Q5UIP0	1161	1.554	Up	0.037158	T	Telomere-associated protein RIF1 OS=Homo sapiens OX=9606 GN=RIF1 PE=1 SV=2	RIF1	0.844057	4.75e-78	162.28	SSLSNNECGSLDKT(0.844)S(0.156)PEMSNSNNDER	4	0.47482	1	1.225	1.188	1.238	0.653	0.828
Q5VT25	1654	1.555	Up	0.027179	S	Serine/threonine-protein kinase MRCK alpha OS=Homo sapiens OX=9606 GN=CDC42BPA PE=1 SV=1	CDC42BPA	0.890695	2.03e-08	102.73	EFS(0.079)GGS(0.891)YS(0.031)AK	2	-0.28282	1	1.3	1.041	1.311	0.944	0.752
Q6VMQ6	429	1.556	Up	0.025878	S	Activating transcription factor 7-interacting protein 1 OS=Homo sapiens OX=9606 GN=ATF7IP PE=1 SV=3	ATF7IP	0.917151	3.27e-05	60.95	SENILENT(0.067)DS(0.917)MET(0.016)DEIIPILEK	4	0.16117	1	1.02	1.387	1.246	0.652	0.886
O94804	20	1.558	Up	0.0064187	S	Serine/threonine-protein kinase 10 OS=Homo sapiens OX=9606 GN=STK10 PE=1 SV=1	STK10	0.994801	0.0038	59.265	S(0.995)REY(0.005)EHVR	3	-0.13577	1	1.089	1.167	1.398	0.723	0.823
P49736	209	1.558	Up	0.0036757	S	DNA replication licensing factor MCM2 OS=Homo sapiens OX=9606 GN=MCM2 PE=1 SV=4	MCM2	0.999401	4.35e-06	84.753	T(0.001)HVDS(0.999)HGHNVFK	4	0.55249	1	1.125	1.375	1.154	0.757	0.751
Q5C9Z4	287	1.558	Up	0.022604	T	Nucleolar MIF4G domain-containing protein 1 OS=Homo sapiens OX=9606 GN=NOM1 PE=1 SV=1	NOM1	1	2.53e-232	259.47	KAQEAEAQS(1)EDDDEDT(1)EEEQGEEK	3	1.3049	9	1.139	1.284	1.231	0.62	0.782
Q9H8V3	716	1.558	Up	0.000176177	S	Protein ECT2 OS=Homo sapiens OX=9606 GN=ECT2 PE=1 SV=4	ECT2	0.806978	7.69e-06	69.071	VIGT(0.053)FRS(0.807)PHGQT(0.136)RPPAS(0.004)LK	4	-0.005845	2	1.22	1.272	1.162	0.79	0.752
Q15911	2230	1.559	Up	0.037802	S	Zinc finger homeobox protein 3 OS=Homo sapiens OX=9606 GN=ZFHX3 PE=1 SV=2	ZFHX3	0.996452	0.000781	62.861	IDS(0.004)RPPS(0.996)PEPPK	3	0.17628	1	1.339	1.187	1.129	0.581	0.836
Q9UDY2	192	1.559	Up	0.0151766	S	Tight junction protein ZO-2 OS=Homo sapiens OX=9606 GN=TJP2 PE=1 SV=2	TJP2	1	0.000755	84.102	ERDLS(1)RDR	2	0.20153	3	1.251	1.352	1.052	0.773	0.677
Q96T23	1172	1.56	Up	0.0131016	S	Remodeling and spacing factor 1 OS=Homo sapiens OX=9606 GN=RSF1 PE=1 SV=2	RSF1	0.999892	1.73e-11	91.733	KKYS(1)DDDEEEESEENSR	4	-0.17507	3	1.152	1.276	1.228	0.765	0.651
Q13542	70	1.561	Up	0.0156195	T	Eukaryotic translation initiation factor 4E-binding protein 2 OS=Homo sapiens OX=9606 GN=EIF4EBP2 PE=1 SV=1	EIF4EBP2	0.996393	4.61e-34	123.16	NS(0.004)PMAQT(0.996)PPCHLPNIPGVTSPGTLIEDSK	4	0.10154	4	1.313	1.325	1.019	0.827	0.679
Q9Y320	288	1.561	Up	0.0093847	S	Thioredoxin-related transmembrane protein 2 OS=Homo sapiens OX=9606 GN=TMX2 PE=1 SV=1	TMX2	0.981204	2.62e-52	142.47	AGDNIPEEQPVASTPT(0.004)T(0.015)VS(0.981)DGENKKDK	4	-0.5039	2	1.305	1.24	1.113	0.891	0.667
P81274	418	1.562	Up	0.0033212	T	G-protein-signaling modulator 2 OS=Homo sapiens OX=9606 GN=GPSM2 PE=1 SV=3	GPSM2	1	1.42e-15	106.62	RHS(1)MENMELMKLT(1)PEK	4	0.66414	2	1.09	1.287	1.281	0.716	0.789
Q92598	815	1.564	Up	0.0024401	T	Heat shock protein 105 kDa OS=Homo sapiens OX=9606 GN=HSPH1 PE=1 SV=1	HSPH1	1	7.73e-05	74.141	LERT(1)PNGPNIDKK	4	0.79419	1	1.185	1.21	1.264	0.706	0.876
O14974	422	1.566	Up	0.0031381	S	Protein phosphatase 1 regulatory subunit 12A OS=Homo sapiens OX=9606 GN=PPP1R12A PE=1 SV=1	PPP1R12A	1	0.00133	81.676	IS(1)PKEEER	2	-0.30251	3	1.256	1.315	1.091	0.799	0.716
Q13136	708	1.567	Up	0.00197621	S	Liprin-alpha-1 OS=Homo sapiens OX=9606 GN=PPFIA1 PE=1 SV=1	PPFIA1	1	0.000694	79.201	RIPHS(1)PAR	3	-0.19026	1	1.171	1.282	1.209	0.856	0.703
Q2Y0W8	246	1.567	Up	0.0076805	S	Electroneutral sodium bicarbonate exchanger 1 OS=Homo sapiens OX=9606 GN=SLC4A8 PE=1 SV=1	SLC4A8	1	0.00203	59.709	KQS(1)DPHLMDK	4	-0.054392	2	1.175	1.365	1.123	0.735	0.889
O15018	506	1.57	Up	0.0162209	S	PDZ domain-containing protein 2 OS=Homo sapiens OX=9606 GN=PDZD2 PE=1 SV=4	PDZD2	0.857317	0.00139	64.441	S(0.143)RLS(0.857)GGVHR	3	-1.0873	1	1.035	1.225	1.405	0.678	0.803
Q8WXG6	1270	1.57	Up	0.0057973	S	MAP kinase-activating death domain protein OS=Homo sapiens OX=9606 GN=MADD PE=1 SV=2	MADD	1	0.00195	80.165	LAGS(1)PIR	2	0.41731	2	1.059	1.303	1.303	0.775	0.717
Q9H2H9	52	1.57	Up	0.00050467	S	Sodium-coupled neutral amino acid transporter 1 OS=Homo sapiens OX=9606 GN=SLC38A1 PE=1 SV=1	SLC38A1	0.99988	2.01e-96	218.63	RS(1)LT(0.983)NS(0.017)HLEKK	4	0.13403	19	1.259	1.274	1.132	0.81	0.749
Q5JSH3	561	1.571	Up	0.020656	S	WD repeat-containing protein 44 OS=Homo sapiens OX=9606 GN=WDR44 PE=1 SV=1	WDR44	0.990091	8.64e-19	102.21	YNT(0.002)EGRVS(0.99)PS(0.008)PSQESLSSSK	3	0.31018	2	1.069	1.203	1.394	0.645	0.795
P78527	2612	1.574	Up	0.0109995	S	DNA-dependent protein kinase catalytic subunit OS=Homo sapiens OX=9606 GN=PRKDC PE=1 SV=3	PRKDC	0.998221	9.78e-57	154.7	STVLTPMFVETQAS(0.998)QGT(0.001)LQTR	3	0.81268	2	1.201	1.149	1.32	0.705	0.93
Q15154	537	1.574	Up	0.028903	S	Pericentriolar material 1 protein OS=Homo sapiens OX=9606 GN=PCM1 PE=1 SV=5	PCM1	0.999986	4.91e-74	164.39	KDEET(0.002)EES(0.998)EYDS(1)EHENSEPVTNIR	4	-0.34728	7	1.215	1.231	1.224	0.66	0.814
Q15154	530	1.574	Up	0.00025822	T	Pericentriolar material 1 protein OS=Homo sapiens OX=9606 GN=PCM1 PE=1 SV=5	PCM1	0.998682	6.59e-05	58.432	KDEET(0.999)EES(0.995)EY(0.009)DS(0.987)EHENS(0.01)EPVT(0.001)NIR	3	0.12755	2	1.304	1.153	1.211	0.778	0.789
Q9UDY2	445	1.574	Up	0.0079633	T	Tight junction protein ZO-2 OS=Homo sapiens OX=9606 GN=TJP2 PE=1 SV=2	TJP2	0.971768	3.86e-06	88.565	ERPS(0.803)S(0.197)REDT(0.972)PS(0.028)R	3	-0.25255	3	1.248	1.315	1.105	0.828	0.662
Q9Y5K3	315	1.574	Up	0.0055986	S	Choline-phosphate cytidylyltransferase B OS=Homo sapiens OX=9606 GN=PCYT1B PE=1 SV=1	PCYT1B	1	0.00114	73.885	MLQALS(1)PK	3	-0.13568	6	1.081	1.276	1.311	0.692	0.801
Q09160	356	1.576	Up	0.00112489	S	HLA class I histocompatibility antigen, A-80 alpha chain OS=Homo sapiens OX=9606 GN=HLA-A PE=1 SV=1	HLA-A	0.999994	6.55e-79	171.48	KGGSYSQAASSDSAQGS(1)DVS(0.979)LT(0.021)ACK	3	-0.022875	22	1.268	1.197	1.206	0.7	0.831
O14617	634	1.577	Up	0.0194768	S	AP-3 complex subunit delta-1 OS=Homo sapiens OX=9606 GN=AP3D1 PE=1 SV=1	AP3D1	1	3.03e-25	110.32	KVPVPEGLDLDAWINEPLS(1)DS(1)ES(1)EDERPR	5	-0.34877	5	1.052	1.181	1.439	0.663	0.808
O14617	632	1.577	Up	0.0194768	S	AP-3 complex subunit delta-1 OS=Homo sapiens OX=9606 GN=AP3D1 PE=1 SV=1	AP3D1	1	3.03e-25	110.32	KVPVPEGLDLDAWINEPLS(1)DS(1)ES(1)EDERPR	5	-0.34877	5	1.052	1.181	1.439	0.663	0.808
Q7Z3K3	1338	1.577	Up	0.0233	S	Pogo transposable element with ZNF domain OS=Homo sapiens OX=9606 GN=POGZ PE=1 SV=2	POGZ	0.78286	6.67e-06	66.613	SFLVASVLPGPDGNINS(0.783)PT(0.217)R	3	-0.45544	2	1.433	1.138	1.101	0.707	0.687
O60281	654	1.581	Up	0.0089797	S	Zinc finger protein 292 OS=Homo sapiens OX=9606 GN=ZNF292 PE=1 SV=3	ZNF292	1	5.59e-43	137.29	NSLYSTDFIVFNDNDGS(1)DDENDDKDK	4	-0.75353	3	1.218	1.073	1.384	0.707	0.748
Q86UU1	563	1.581	Up	0.0114778	S	Pleckstrin homology-like domain family B member 1 OS=Homo sapiens OX=9606 GN=PHLDB1 PE=1 SV=1	PHLDB1	0.827904	0.00471	76.165	KLS(0.828)S(0.172)GDLR	2	-0.6705	2	1.026	1.333	1.316	0.689	0.819
O60281	2049	1.583	Up	0.0017795	S	Zinc finger protein 292 OS=Homo sapiens OX=9606 GN=ZNF292 PE=1 SV=3	ZNF292	0.995532	1.8e-200	234.28	KS(0.996)PDKT(0.003)ES(0.001)S(0.001)LQVITVTSEQCNTNALTNTQTK	4	-0.16312	3	1.155	1.198	1.324	0.704	0.802
P16949	63	1.588	Up	0.045662	S	Stathmin OS=Homo sapiens OX=9606 GN=STMN1 PE=1 SV=3	STMN1	1	4.2e-17	130.61	RKS(1)HEAEVLK	2	0.4574	6	1.189	1.428	1.064	0.958	0.587
Q9H7F0	817	1.588	Up	0.00185709	S	Probable cation-transporting ATPase 13A3 OS=Homo sapiens OX=9606 GN=ATP13A3 PE=1 SV=4	ATP13A3	1	1.41e-74	188.59	LVHDS(1)LEDLQMTR	3	-0.035432	6	1.289	1.171	1.222	0.688	0.802
O43493	298	1.592	Up	0.0114181	S	Trans-Golgi network integral membrane protein 2 OS=Homo sapiens OX=9606 GN=TGOLN2 PE=1 SV=3	TGOLN2	0.906181	3.61e-89	195.48	LSPHAFKT(0.093)ES(0.906)GEETDLISPPQEEVK	4	-0.11985	3	1.162	1.258	1.265	0.621	0.852
Q9H2H9	56	1.592	Up	0.020118	S	Sodium-coupled neutral amino acid transporter 1 OS=Homo sapiens OX=9606 GN=SLC38A1 PE=1 SV=1	SLC38A1	0.998482	1.89e-14	127.71	ES(0.131)RRS(0.693)LT(0.178)NS(0.998)HLEK	4	-0.1561	5	1.243	1.358	1.084	0.774	0.757
Q14865	1032	1.593	Up	0.010642	S	AT-rich interactive domain-containing protein 5B OS=Homo sapiens OX=9606 GN=ARID5B PE=1 SV=3	ARID5B	0.994205	9.05e-05	86.288	AVS(0.994)PLDPS(0.006)K	2	-0.28794	2	1.074	1.289	1.323	0.73	0.688
Q9UDY2	174	1.593	Up	0.0017597	S	Tight junction protein ZO-2 OS=Homo sapiens OX=9606 GN=TJP2 PE=1 SV=2	TJP2	1	1.7e-31	156.72	S(0.182)RS(0.818)WEDS(1)PER	3	0.072585	2	1.195	1.176	1.315	0.734	0.726
Q86YV5	729	1.594	Up	0.036323	S	Inactive tyrosine-protein kinase PRAG1 OS=Homo sapiens OX=9606 GN=PRAG1 PE=1 SV=4	PRAG1	0.758546	0.00124	65.219	MNKS(0.759)S(0.192)S(0.05)DLEK	3	-0.21133	1	0.938	1.378	1.371	0.689	0.74
Q99549	403	1.594	Up	0.0025793	S	M-phase phosphoprotein 8 OS=Homo sapiens OX=9606 GN=MPHOSPH8 PE=1 SV=2	MPHOSPH8	0.992263	3.68e-30	133.95	GLWST(0.008)DS(0.992)AEEDKETKR	4	0.10376	3	1.113	1.256	1.319	0.7	0.795
O60271	203	1.595	Up	0.0079246	S	C-Jun-amino-terminal kinase-interacting protein 4 OS=Homo sapiens OX=9606 GN=SPAG9 PE=1 SV=4	SPAG9	1	7.55e-07	69.241	ERPIS(1)LGIFPLPAGDGLLT(1)PDAQK	4	1.0976	1	1.169	1.401	1.118	0.674	0.817
P06400	612	1.595	Up	0.047801	S	Retinoblastoma-associated protein OS=Homo sapiens OX=9606 GN=RB1 PE=1 SV=2	RB1	0.997659	8.1e-47	127.64	EGPTDHLESACPLNLPLQNNHT(0.071)AADMY(0.001)LS(0.93)PVRS(0.998)PK	4	-0.43242	11	1.2	1.225	1.263	0.617	0.819
O00505	56	1.597	Up	0.00195674	S	Importin subunit alpha-4 OS=Homo sapiens OX=9606 GN=KPNA3 PE=1 SV=2	KPNA3	1	8.99e-12	92.01	NVPQEES(1)LEDS(1)DVDADFK	2	-0.41888	2	1.309	1.287	1.094	0.728	0.775
P28370	119	1.597	Up	0.00162122	S	Probable global transcription activator SNF2L1 OS=Homo sapiens OX=9606 GN=SMARCA1 PE=1 SV=2	SMARCA1	0.910297	1.61e-15	99.11	QTELFAHFIQPS(0.001)AQKS(0.494)PT(0.595)S(0.91)PLNMK	5	-1.1297	10	1.247	1.285	1.158	0.712	0.746
P53985	467	1.599	Up	0.003481	S	Monocarboxylate transporter 1 OS=Homo sapiens OX=9606 GN=SLC16A1 PE=1 SV=3	SLC16A1	0.969623	1.42e-112	206.48	ESKEEET(0.03)S(0.97)IDVAGKPNEVTK	4	-0.006243	5	1.338	1.268	1.086	0.813	0.707
Q9NTI5	1121	1.599	Up	0.0077761	T	Sister chromatid cohesion protein PDS5 homolog B OS=Homo sapiens OX=9606 GN=PDS5B PE=1 SV=1	PDS5B	0.990549	0.00534	58.172	S(0.009)FFT(0.991)PGKPK	3	-0.10858	1	1.256	1.359	1.076	0.872	0.706
O75781	124	1.6	Up	0.0166375	S	Paralemmin-1 OS=Homo sapiens OX=9606 GN=PALM PE=1 SV=2	PALM	1	3.83e-06	67.367	ENAAAPS(1)PVRAPAPS(1)PAKEER	4	0.24614	1	1.194	1.139	1.359	0.619	0.792
O94806	731	1.601	Up	0.0023817	S	Serine/threonine-protein kinase D3 OS=Homo sapiens OX=9606 GN=PRKD3 PE=1 SV=1	PRKD3	1	0.00116	74.841	IIGEKS(1)FR	3	-0.37855	1	1.196	1.188	1.31	0.797	0.679
P18669	118	1.601	Up	0.0150035	S	Phosphoglycerate mutase 1 OS=Homo sapiens OX=9606 GN=PGAM1 PE=1 SV=2	PGAM1	0.997012	1.13e-28	115.54	S(0.997)Y(0.003)DVPPPPMEPDHPFYSNISK	3	-0.88942	4	1.056	1.28	1.357	0.643	0.809
Q99590	875	1.601	Up	0.0049218	S	Protein SCAF11 OS=Homo sapiens OX=9606 GN=SCAF11 PE=1 SV=2	SCAF11	0.825016	0.0005	66.022	ES(0.825)RRS(0.382)ES(0.793)LS(1)PR	3	-0.49708	2	1.402	1.072	1.22	0.774	0.805
Q00587	192	1.602	Up	0.00181807	S	Cdc42 effector protein 1 OS=Homo sapiens OX=9606 GN=CDC42EP1 PE=1 SV=1	CDC42EP1	0.991427	1.56e-28	152.96	RS(0.001)DS(0.991)LLS(0.008)FR	3	-0.4612	2	1.152	1.153	1.389	0.75	0.773
A6ND36	760	1.603	Up	0.024062	S	Protein FAM83G OS=Homo sapiens OX=9606 GN=FAM83G PE=1 SV=2	FAM83G	1	0.000299	75.941	LLPDPGS(1)PR	2	-0.15992	2	1.242	1.134	1.318	0.648	0.979
Q641Q2	1179	1.603	Up	0.000139068	S	WASH complex subunit 2A OS=Homo sapiens OX=9606 GN=WASHC2A PE=1 SV=3	WASHC2A	0.999782	1.74e-09	83.423	SPMFPALGEAS(1)S(1)DDDLFQSAKPK	4	0.83758	3	1.187	1.234	1.273	0.77	0.733
P08034	277	1.604	Up	0.0047426	S	Gap junction beta-1 protein OS=Homo sapiens OX=9606 GN=GJB1 PE=1 SV=1	GJB1	0.999403	0.00515	42.348	RSPGTGAGLAEKS(0.999)DR	3	-0.58058	1	1.258	1.368	1.07	0.806	0.708
Q13586	575	1.604	Up	0.00170075	S	Stromal interaction molecule 1 OS=Homo sapiens OX=9606 GN=STIM1 PE=1 SV=3	STIM1	1	1.83e-10	122.55	LPDS(1)PALAK	2	0.60465	2	1.196	1.188	1.311	0.854	0.731
O96013	181	1.605	Up	0.00080037	S	Serine/threonine-protein kinase PAK 4 OS=Homo sapiens OX=9606 GN=PAK4 PE=1 SV=1	PAK4	0.999991	1.72e-73	162.26	DKRPLS(1)GPDVGTPQPAGLASGAK	5	0.1728	4	1.115	1.267	1.314	0.767	0.75
Q8TB36	11	1.606	Up	0.0034005	S	Ganglioside-induced differentiation-associated protein 1 OS=Homo sapiens OX=9606 GN=GDAP1 PE=1 SV=3	GDAP1	1	2.72e-05	82.483	QEEQRGS(1)PPLR	2	0.085978	3	1.253	1.126	1.319	0.678	0.801
P06400	780	1.608	Up	0.00166179	S	Retinoblastoma-associated protein OS=Homo sapiens OX=9606 GN=RB1 PE=1 SV=2	RB1	0.993425	1.83e-38	136.16	TNILQYASTRPPT(0.006)LS(0.993)PIPHIPR	4	0.17665	9	1.224	1.294	1.181	0.683	0.793
Q9Y4H2	620	1.61	Up	0.0026756	S	Insulin receptor substrate 2 OS=Homo sapiens OX=9606 GN=IRS2 PE=1 SV=2	IRS2	0.880208	3.38e-10	112.42	LCPSCPAS(0.12)S(0.88)PK	2	-0.36557	2	1.157	1.297	1.248	0.701	0.733
Q9UDY2	294	1.612	Up	0.0099785	S	Tight junction protein ZO-2 OS=Homo sapiens OX=9606 GN=TJP2 PE=1 SV=2	TJP2	1	1.83e-12	102.79	EHPHS(1)RS(1)PS(1)PEPR	2	0.4519	7	1.292	1.219	1.192	0.625	0.783
P48681	746	1.613	Up	0.0074768	S	Nestin OS=Homo sapiens OX=9606 GN=NES PE=1 SV=2	NES	0.989494	3.87e-32	144.17	S(0.011)LRS(0.989)LEEQDQETLR	3	0.77516	1	1.237	1.149	1.318	0.745	0.659
Q7Z2K8	73	1.613	Up	0.0024438	S	G protein-regulated inducer of neurite outgrowth 1 OS=Homo sapiens OX=9606 GN=GPRIN1 PE=1 SV=2	GPRIN1	0.991771	2.19e-75	179.64	HRS(0.992)PS(0.008)GAGEGASCSDGPR	3	-0.73975	2	1.295	1.197	1.212	0.67	0.791
Q9UKJ3	650	1.614	Up	0.0131173	S	G patch domain-containing protein 8 OS=Homo sapiens OX=9606 GN=GPATCH8 PE=1 SV=2	GPATCH8	1	1.11e-46	156.87	QEPGGS(1)HGS(0.988)ET(0.012)EDTGR	3	-0.39801	3	1.222	1.331	1.151	0.643	0.727
O00505	60	1.616	Up	0.00058049	S	Importin subunit alpha-4 OS=Homo sapiens OX=9606 GN=KPNA3 PE=1 SV=2	KPNA3	1	8.09e-32	127.01	NVPQEES(1)LEDS(1)DVDADFK	2	-0.41888	9	1.186	1.335	1.185	0.771	0.725
Q86UE8	73	1.616	Up	0.034637	S	Serine/threonine-protein kinase tousled-like 2 OS=Homo sapiens OX=9606 GN=TLK2 PE=1 SV=2	TLK2	0.837803	7.43e-08	98.943	KAEPYET(0.162)S(0.838)QGK	3	-0.63758	1	1.347	1.036	1.323	0.609	0.73
Q9NQW6	485	1.616	Up	0.022939	S	Anillin OS=Homo sapiens OX=9606 GN=ANLN PE=1 SV=2	ANLN	0.910834	6.54e-10	115.12	T(0.084)QS(0.911)LPVT(0.005)EK	3	0.023569	2	1.15	1.4	1.156	0.957	0.682
O43294	141	1.617	Up	0.0060351	S	Transforming growth factor beta-1-induced transcript 1 protein OS=Homo sapiens OX=9606 GN=TGFB1I1 PE=1 SV=2	TGFB1I1	0.800244	1.6e-10	98.543	KRPS(0.989)LPS(0.189)S(0.8)PS(0.021)PGLPK	4	0.37943	2	1.141	1.17	1.396	0.67	0.823
Q5T1M5	1162	1.617	Up	0.0045999	S	FK506-binding protein 15 OS=Homo sapiens OX=9606 GN=FKBP15 PE=1 SV=2	FKBP15	0.865276	6.46e-164	249.39	S(0.135)S(0.865)LS(1)GDEEDELFK	2	0.31521	3	1.073	1.27	1.364	0.7	0.789
Q96QZ7	1361	1.617	Up	0.0175432	S	Membrane-associated guanylate kinase, WW and PDZ domain-containing protein 1 OS=Homo sapiens OX=9606 GN=MAGI1 PE=1 SV=3	MAGI1	0.999042	6.12e-27	137.45	S(0.999)ADNT(0.001)LER	2	0.019985	2	1.022	1.265	1.421	0.66	0.78
O15042	485	1.618	Up	0.00020232	S	U2 snRNP-associated SURP motif-containing protein OS=Homo sapiens OX=9606 GN=U2SURP PE=1 SV=2	U2SURP	0.998601	7.91e-12	107.51	LYSILQGDS(0.999)PT(0.001)K	3	0.47242	2	1.241	1.214	1.253	0.723	0.752
P50402	142	1.618	Up	0.00071865	S	Emerin OS=Homo sapiens OX=9606 GN=EMD PE=1 SV=1	EMD	1	1.11e-71	150.41	QSVTSFPDADAFHHQVHDDDLLS(1)S(1)S(1)EEECKDR	4	-0.11026	9	1.327	1.19	1.191	0.779	0.711
P50402	141	1.618	Up	0.00071865	S	Emerin OS=Homo sapiens OX=9606 GN=EMD PE=1 SV=1	EMD	1	1.11e-71	150.41	QSVTSFPDADAFHHQVHDDDLLS(1)S(1)S(1)EEECKDR	4	-0.11026	9	1.327	1.19	1.191	0.779	0.711
P08651	339	1.62	Up	0.00120001	S	Nuclear factor 1 C-type OS=Homo sapiens OX=9606 GN=NFIC PE=1 SV=2	NFIC	0.970999	9.64e-40	152.59	SPFNS(0.029)PS(0.971)PQDSPR	2	-0.38334	6	1.198	1.227	1.285	0.682	0.793
Q7Z4V5	234	1.62	Up	0.037816	S	Hepatoma-derived growth factor-related protein 2 OS=Homo sapiens OX=9606 GN=HDGFL2 PE=1 SV=1	HDGFL2	0.914089	2.75e-07	66.419	APS(0.068)AS(0.839)DS(0.914)DS(0.184)KADS(0.995)DGAKPEPVAMAR	4	0.044497	1	1.104	1.205	1.401	0.576	0.753
Q7Z4V5	240	1.62	Up	0.037816	S	Hepatoma-derived growth factor-related protein 2 OS=Homo sapiens OX=9606 GN=HDGFL2 PE=1 SV=1	HDGFL2	0.99453	2.75e-07	66.419	APS(0.068)AS(0.839)DS(0.914)DS(0.184)KADS(0.995)DGAKPEPVAMAR	4	0.044497	1	1.104	1.205	1.401	0.576	0.753
Q7Z4V5	232	1.62	Up	0.037816	S	Hepatoma-derived growth factor-related protein 2 OS=Homo sapiens OX=9606 GN=HDGFL2 PE=1 SV=1	HDGFL2	0.839203	2.75e-07	66.419	APS(0.068)AS(0.839)DS(0.914)DS(0.184)KADS(0.995)DGAKPEPVAMAR	4	0.044497	1	1.104	1.205	1.401	0.576	0.753
Q13439	89	1.621	Up	0.00029607	S	Golgin subfamily A member 4 OS=Homo sapiens OX=9606 GN=GOLGA4 PE=1 SV=1	GOLGA4	0.988783	3.27e-05	95.498	S(0.003)S(0.008)S(0.989)KESLVR	2	0.49519	2	1.22	1.253	1.238	0.802	0.784
Q14152	1188	1.621	Up	0.0143048	S	Eukaryotic translation initiation factor 3 subunit A OS=Homo sapiens OX=9606 GN=EIF3A PE=1 SV=1	EIF3A	1	1.04e-40	165.58	AREES(1)WGPPR	3	0.25843	2	1.074	1.211	1.426	0.65	0.862
Q9BY44	506	1.621	Up	0.0135408	S	Eukaryotic translation initiation factor 2A OS=Homo sapiens OX=9606 GN=EIF2A PE=1 SV=3	EIF2A	0.999101	5.27e-32	131.26	S(0.001)DKS(0.999)PDLAPTPAPQSTPR	3	-0.25042	6	1.095	1.235	1.382	0.683	0.913
Q9UDY2	986	1.621	Up	0.0136233	S	Tight junction protein ZO-2 OS=Homo sapiens OX=9606 GN=TJP2 PE=1 SV=2	TJP2	1	3.54e-88	175.75	DNS(1)PPPAFKPEPPK	2	0.096515	13	1.03	1.272	1.409	0.672	0.771
Q9UDY2	296	1.621	Up	0.0196582	S	Tight junction protein ZO-2 OS=Homo sapiens OX=9606 GN=TJP2 PE=1 SV=2	TJP2	1	1.83e-12	102.79	EHPHS(1)RS(1)PS(1)PEPR	2	0.4519	10	1.289	1.269	1.153	0.594	0.774
Q2M2Z5	317	1.622	Up	0.036297	S	Centrosomal protein kizuna OS=Homo sapiens OX=9606 GN=KIZ PE=1 SV=2	KIZ	1	2.47e-35	136.44	RAS(1)PPVS(0.999)PIPVS(0.001)EYCESENK	3	0.75557	5	1.142	1.22	1.35	0.56	0.956
Q96SN8	1238	1.624	Up	0.00025536	S	CDK5 regulatory subunit-associated protein 2 OS=Homo sapiens OX=9606 GN=CDK5RAP2 PE=1 SV=5	CDK5RAP2	1	4.18e-06	110.38	FRDLS(1)PPR	3	-0.1674	1	1.189	1.261	1.263	0.719	0.759
Q13428	939	1.625	Up	0.0034411	S	Treacle protein OS=Homo sapiens OX=9606 GN=TCOF1 PE=1 SV=3	TCOF1	0.995112	2.31e-24	92.372	QDDSGSS(0.001)S(0.005)EES(0.995)DS(0.998)DGEAPAAVT(0.001)SAQVIKPPLIFVDPNR	4	-0.042324	1	1.189	1.101	1.424	0.758	0.747
Q13428	941	1.625	Up	0.0034411	S	Treacle protein OS=Homo sapiens OX=9606 GN=TCOF1 PE=1 SV=3	TCOF1	0.998054	2.31e-24	92.372	QDDSGSS(0.001)S(0.005)EES(0.995)DS(0.998)DGEAPAAVT(0.001)SAQVIKPPLIFVDPNR	4	-0.042324	1	1.189	1.101	1.424	0.758	0.747
P86791	368	1.627	Up	0.022317	S	Vacuolar fusion protein CCZ1 homolog OS=Homo sapiens OX=9606 GN=CCZ1 PE=1 SV=1	CCZ1	0.99896	3.36e-07	89.506	RMS(0.999)GS(0.001)EKEPQFK	4	-0.17015	1	1.207	1.454	1.054	0.792	0.626
Q9Y5U2	132	1.627	Up	0.0026356	S	Protein TSSC4 OS=Homo sapiens OX=9606 GN=TSSC4 PE=1 SV=3	TSSC4	0.999342	3.26e-22	119.37	RPLAPS(0.001)GRS(0.999)PVEGLGR	3	0.73637	1	1.301	1.305	1.11	0.699	0.755
Q63HN8	1258	1.629	Up	3.5164e-05	S	E3 ubiquitin-protein ligase RNF213 OS=Homo sapiens OX=9606 GN=RNF213 PE=1 SV=3	RNF213	0.999996	7.33e-33	122.67	EDQEAAELLS(1)EPEEESER	3	0.1463	5	1.254	1.262	1.202	0.739	0.759
P46100	1013	1.631	Up	0.0020359	S	Transcriptional regulator ATRX OS=Homo sapiens OX=9606 GN=ATRX PE=1 SV=5	ATRX	0.977647	1.04e-07	71.06	MEQQY(0.134)ES(0.94)S(0.94)S(0.978)DGT(0.008)EKLPEREEICHFPK	5	-0.67041	1	1.313	1.192	1.215	0.82	0.67
P46100	1012	1.631	Up	0.0020359	S	Transcriptional regulator ATRX OS=Homo sapiens OX=9606 GN=ATRX PE=1 SV=5	ATRX	0.939985	1.04e-07	71.06	MEQQY(0.134)ES(0.94)S(0.94)S(0.978)DGT(0.008)EKLPEREEICHFPK	5	-0.67041	1	1.313	1.192	1.215	0.82	0.67
P46100	1011	1.631	Up	0.0020359	S	Transcriptional regulator ATRX OS=Homo sapiens OX=9606 GN=ATRX PE=1 SV=5	ATRX	0.939892	1.04e-07	71.06	MEQQY(0.134)ES(0.94)S(0.94)S(0.978)DGT(0.008)EKLPEREEICHFPK	5	-0.67041	1	1.313	1.192	1.215	0.82	0.67
Q14865	1002	1.631	Up	0.0039773	S	AT-rich interactive domain-containing protein 5B OS=Homo sapiens OX=9606 GN=ARID5B PE=1 SV=3	ARID5B	1	0.00442	50.305	KMS(1)PQNIGAAR	3	0.60385	1	1.185	1.31	1.224	0.665	0.746
O60488	57	1.633	Up	0.00180056	S	Long-chain-fatty-acid--CoA ligase 4 OS=Homo sapiens OX=9606 GN=ACSL4 PE=1 SV=2	ACSL4	0.998547	2.43e-06	80.738	AKPTSDKPGS(0.999)PY(0.001)R	4	0.41348	2	1.207	1.257	1.257	0.74	0.683
Q9NRZ9	503	1.633	Up	0.0086226	S	Lymphoid-specific helicase OS=Homo sapiens OX=9606 GN=HELLS PE=1 SV=1	HELLS	0.998599	9.54e-16	121.18	ETIELS(0.999)PT(0.001)GRPK	3	0.19509	1	1.22	1.46	1.041	0.788	0.729
P36871	117	1.634	Up	0.0114843	S	Phosphoglucomutase-1 OS=Homo sapiens OX=9606 GN=PGM1 PE=1 SV=3	PGM1	0.999806	5.44e-199	254.6	AIGGIILTAS(1)HNPGGPNGDFGIK	3	-0.11716	12	1.044	1.243	1.435	0.671	0.809
Q96JM2	688	1.635	Up	0.021901	S	Zinc finger protein 462 OS=Homo sapiens OX=9606 GN=ZNF462 PE=1 SV=3	ZNF462	1	5.35e-25	130.29	LANDFPLDLS(1)PVK	3	-0.37864	1	1.147	1.331	1.244	0.612	0.706
Q9UHD8	142	1.636	Up	0.000135265	T	Septin-9 OS=Homo sapiens OX=9606 GN=SEPT9 PE=1 SV=2	SEPT9	1	5.66e-07	87.676	RAEVLGHKT(1)PEPAPR	4	-0.27043	2	1.24	1.283	1.201	0.717	0.784
P51812	369	1.637	Up	0.0192783	S	Ribosomal protein S6 kinase alpha-3 OS=Homo sapiens OX=9606 GN=RPS6KA3 PE=1 SV=1	RPS6KA3	0.792723	0.000209	59.372	T(0.203)PKDS(0.793)PGIPPS(0.004)ANAHQLFR	4	-0.32524	1	1.064	1.486	1.175	0.725	0.883
Q5T5P2	68	1.637	Up	0.0143826	T	Sickle tail protein homolog OS=Homo sapiens OX=9606 GN=KIAA1217 PE=1 SV=2	KIAA1217	1	0.000432	88.056	RHT(1)LGGPR	3	-0.13103	1	1.057	1.406	1.261	0.68	0.892
Q9BTC0	1714	1.637	Up	0.008479	S	Death-inducer obliterator 1 OS=Homo sapiens OX=9606 GN=DIDO1 PE=1 SV=5	DIDO1	0.998111	6.52e-138	223.51	SS(0.002)S(0.998)PAGETEGDREPQAR	3	-0.51725	4	1.293	1.178	1.254	0.615	0.824
Q86SQ0	513	1.639	Up	0.0143762	S	Pleckstrin homology-like domain family B member 2 OS=Homo sapiens OX=9606 GN=PHLDB2 PE=1 SV=2	PHLDB2	0.999978	5.78e-111	193.03	KDS(1)LPDADLASCGSLSQSSASFFTPR	4	-0.14713	2	1.158	1.245	1.323	0.6	0.786
Q9UDY2	431	1.639	Up	0.032641	S	Tight junction protein ZO-2 OS=Homo sapiens OX=9606 GN=TJP2 PE=1 SV=2	TJP2	0.844568	8.49e-56	168.05	HQYSDY(0.001)DY(0.022)HS(0.941)S(0.845)S(0.19)EKLK	5	0.168	11	1.248	1.219	1.26	0.625	0.816
P46821	1400	1.641	Up	0.025642	S	Microtubule-associated protein 1B OS=Homo sapiens OX=9606 GN=MAP1B PE=1 SV=2	MAP1B	0.999438	2.42e-188	238.11	VLS(0.999)PLRS(0.999)PPLIGS(0.001)ESAYESFLSADDK	4	0.029361	7	1.048	1.295	1.386	0.601	0.901
P32519	187	1.642	Up	0.00119809	S	ETS-related transcription factor Elf-1 OS=Homo sapiens OX=9606 GN=ELF1 PE=1 SV=2	ELF1	0.997802	2.33e-54	160.57	TKPPRPDS(0.998)PAT(0.002)TPNISVK	3	-0.014398	7	1.184	1.229	1.316	0.682	0.779
P62805	48	1.642	Up	0.003399	S	Histone H4 OS=Homo sapiens OX=9606 GN=HIST1H4A PE=1 SV=2	HIST1H4A	1	3.69e-32	152.32	RIS(1)GLIYEETR	3	0.027384	1	1.298	1.286	1.144	0.702	0.704
Q5W0Z9	305	1.645	Up	0.025058	S	Palmitoyltransferase ZDHHC20 OS=Homo sapiens OX=9606 GN=ZDHHC20 PE=1 SV=1	ZDHHC20	0.977388	2.62e-34	127.96	LVGMDPEQAS(0.977)VT(0.023)NQNEYAR	2	1.143	2	1.345	1.13	1.256	0.629	0.663
Q13085	25	1.646	Up	0.0041007	S	Acetyl-CoA carboxylase 1 OS=Homo sapiens OX=9606 GN=ACACA PE=1 SV=2	ACACA	0.982081	3.42e-56	152.07	FIIGS(0.018)VS(0.982)EDNS(1)EDEISNLVK	4	-0.067691	5	1.165	1.349	1.219	0.867	0.681
Q9UDY2	1156	1.646	Up	0.025896	S	Tight junction protein ZO-2 OS=Homo sapiens OX=9606 GN=TJP2 PE=1 SV=2	TJP2	1	1.45e-74	189.04	GS(1)YGS(1)DAEEEEYR	2	0.56141	2	1.171	1.333	1.228	0.606	0.681
Q9UPN4	381	1.647	Up	0.0097164	S	Centrosomal protein of 131 kDa OS=Homo sapiens OX=9606 GN=CEP131 PE=1 SV=3	CEP131	0.906598	7e-26	118.37	QPAQELS(0.907)PT(0.093)PGGTAHQALK	3	0.56591	1	1.131	1.325	1.277	0.685	0.672
Q9UDY2	430	1.648	Up	0.034524	S	Tight junction protein ZO-2 OS=Homo sapiens OX=9606 GN=TJP2 PE=1 SV=2	TJP2	0.996634	8.49e-56	168.05	RHQYS(0.001)DYDYHS(0.997)S(0.801)S(0.201)EKLK	4	-0.27351	10	1.251	1.214	1.269	0.618	0.815
Q15154	1730	1.65	Up	0.00074138	S	Pericentriolar material 1 protein OS=Homo sapiens OX=9606 GN=PCM1 PE=1 SV=5	PCM1	1	4.78e-150	220.14	ILEDHGS(1)PAGEIDDEDKDKDETETVK	5	1.0259	2	1.151	1.224	1.361	0.725	0.757
Q9NYB9	183	1.652	Up	0.0095421	S	Abl interactor 2 OS=Homo sapiens OX=9606 GN=ABI2 PE=1 SV=1	ABI2	0.999997	3.16e-56	163.96	TTPPTQKPPS(1)PPMSGK	4	-0.22223	8	1.029	1.298	1.411	0.684	0.778
Q14738	90	1.655	Up	0.0070617	S	Serine/threonine-protein phosphatase 2A 56 kDa regulatory subunit delta isoform OS=Homo sapiens OX=9606 GN=PPP2R5D PE=1 SV=1	PPP2R5D	0.989439	4.15e-06	88.421	RQS(0.159)S(0.852)S(0.989)RFNLSK	2	-0.92762	4	1.146	1.331	1.263	0.861	0.632
Q04637	1194	1.656	Up	0.00149724	S	Eukaryotic translation initiation factor 4 gamma 1 OS=Homo sapiens OX=9606 GN=EIF4G1 PE=1 SV=4	EIF4G1	1	6.61e-08	99.663	S(0.841)FS(0.159)KEVEERS(1)R	4	0.31649	4	1.128	1.273	1.34	0.699	0.803
Q7Z3B3	1082	1.656	Up	0.002501	S	KAT8 regulatory NSL complex subunit 1 OS=Homo sapiens OX=9606 GN=KANSL1 PE=1 SV=2	KANSL1	0.955993	4.48e-10	91.616	ETEAAPT(0.044)S(0.956)PPIVPLK	3	-0.41336	2	1.219	1.346	1.176	0.779	0.817
Q9BRK4	301	1.657	Up	0.030964	S	Leucine zipper putative tumor suppressor 2 OS=Homo sapiens OX=9606 GN=LZTS2 PE=1 SV=2	LZTS2	0.963364	2.88e-11	73.458	AS(0.963)PDS(0.487)S(0.461)S(0.45)CGERS(0.639)PPPPPPPPSDEALLHCVLEGK	5	-0.14729	3	1.095	1.188	1.459	0.57	0.811
Q9NTI5	1283	1.657	Up	0.00093526	S	Sister chromatid cohesion protein PDS5 homolog B OS=Homo sapiens OX=9606 GN=PDS5B PE=1 SV=1	PDS5B	1	9.68e-77	184.57	RLKEDILENEDEQNS(1)PPK	3	-0.059458	16	1.284	1.265	1.193	0.686	0.747
Q9NYL9	25	1.658	Up	0.000184301	S	Tropomodulin-3 OS=Homo sapiens OX=9606 GN=TMOD3 PE=1 SV=1	TMOD3	0.989951	1.5e-56	159.2	YKDLDEDELLGNLS(0.99)ET(0.01)ELK	4	-0.14689	4	1.177	1.277	1.289	0.78	0.717
Q9Y4F1	889	1.66	Up	0.00076008	S	FERM, ARHGEF and pleckstrin domain-containing protein 1 OS=Homo sapiens OX=9606 GN=FARP1 PE=1 SV=1	FARP1	0.999462	8.49e-35	131.77	SPDEATAADQES(0.999)EDDLS(0.001)ASR	2	0.051151	2	1.332	1.19	1.223	0.715	0.723
Q9Y4H2	779	1.66	Up	0.035177	T	Insulin receptor substrate 2 OS=Homo sapiens OX=9606 GN=IRS2 PE=1 SV=2	IRS2	0.962279	1.3e-31	109.14	LLPNGDYLNVS(0.674)PS(0.326)DAVT(0.004)T(0.034)GT(0.962)PPDFFSAALHPGGEPLR	4	1.3666	3	1.231	1.257	1.257	0.672	0.908
P20700	391	1.662	Up	0.0097151	S	Lamin-B1 OS=Homo sapiens OX=9606 GN=LMNB1 PE=1 SV=2	LMNB1	0.999938	3.16e-21	138.28	LKLS(1)PS(0.997)PS(0.002)SR	2	-0.084519	8	1.28	1.317	1.149	0.823	0.605
Q5UIP0	782	1.663	Up	0.0028028	S	Telomere-associated protein RIF1 OS=Homo sapiens OX=9606 GN=RIF1 PE=1 SV=2	RIF1	0.999555	6.53e-06	84.508	VKS(1)PQRPSDWSK	4	-1.078	4	1.201	1.354	1.191	0.678	0.727
Q8IWW6	165	1.664	Up	0.0020429	S	Rho GTPase-activating protein 12 OS=Homo sapiens OX=9606 GN=ARHGAP12 PE=1 SV=1	ARHGAP12	0.999412	1.52e-07	111.79	FNNDS(0.001)HS(0.999)PK	3	1.0923	1	1.159	1.406	1.183	0.736	0.713
P06400	608	1.665	Up	0.036723	S	Retinoblastoma-associated protein OS=Homo sapiens OX=9606 GN=RB1 PE=1 SV=2	RB1	0.95785	8.1e-47	127.64	EGPTDHLESACPLNLPLQNNHT(0.031)AADMY(0.015)LS(0.958)PVRS(0.996)PK	5	-0.60407	8	1.262	1.232	1.254	0.607	0.799
O00712	328	1.666	Up	0.005103	S	Nuclear factor 1 B-type OS=Homo sapiens OX=9606 GN=NFIB PE=1 SV=2	NFIB	0.997324	5.89e-42	142.41	KPEKPLFSS(0.003)AS(0.997)PQDSSPR	4	-0.50182	2	1.223	1.216	1.31	0.632	0.756
Q8N573	346	1.666	Up	0.00086028	S	Oxidation resistance protein 1 OS=Homo sapiens OX=9606 GN=OXR1 PE=1 SV=2	OXR1	0.997978	2.15e-200	239.06	STEESLSEDVFTES(0.002)ELS(0.998)PIREELVSSDELR	3	-3.4435	2	1.371	1.17	1.209	0.742	0.793
Q8N573	204	1.667	Up	0.0190768	S	Oxidation resistance protein 1 OS=Homo sapiens OX=9606 GN=OXR1 PE=1 SV=2	OXR1	0.984265	6.83e-96	202.96	VVS(0.24)S(0.827)T(0.949)S(0.984)EEEEAFTEK	3	1.1117	7	1.022	1.245	1.484	0.639	0.79
O00418	445	1.673	Up	0.0188013	S	Eukaryotic elongation factor 2 kinase OS=Homo sapiens OX=9606 GN=EEF2K PE=1 SV=2	EEF2K	0.991207	5.26e-08	76.97	ESENSGDS(0.008)GYPS(0.991)EKRGELDDPEPR	4	0.8672	2	0.993	1.288	1.474	0.668	0.742
P48681	905	1.675	Up	0.00035902	S	Nestin OS=Homo sapiens OX=9606 GN=NES PE=1 SV=2	NES	0.999978	1.68e-60	158.1	SLGAWNLENLRS(1)PEEVDKESQR	4	-0.28983	4	1.189	1.262	1.305	0.721	0.718
P46013	2002	1.677	Up	0.022103	S	Proliferation marker protein Ki-67 OS=Homo sapiens OX=9606 GN=MKI67 PE=1 SV=2	MKI67	1	0.00607	61.78	LKIS(1)LGK	3	-0.32972	1	1.313	1.348	1.098	0.861	0.567
Q14865	264	1.678	Up	0.0122975	S	AT-rich interactive domain-containing protein 5B OS=Homo sapiens OX=9606 GN=ARID5B PE=1 SV=3	ARID5B	0.992764	1.04e-08	119.55	RDS(0.993)FS(0.007)GVK	2	-1.6731	3	1.132	1.137	1.491	0.638	0.798
Q9UDY2	1067	1.681	Up	0.00021771	S	Tight junction protein ZO-2 OS=Homo sapiens OX=9606 GN=TJP2 PE=1 SV=2	TJP2	0.99999	1.44e-13	89.055	SILKPSTPIPPQEGEEVGES(1)S(1)EEQDNAPK	4	-1.7373	6	1.285	1.234	1.242	0.697	0.744
Q12756	1532	1.685	Up	0.0191807	S	Kinesin-like protein KIF1A OS=Homo sapiens OX=9606 GN=KIF1A PE=1 SV=2	KIF1A	0.991188	2.41e-14	91.556	T(0.002)PQPCS(0.007)RPAS(0.991)PEPELLPEADSK	4	-0.3181	3	0.971	1.307	1.487	0.681	0.788
P46821	1443	1.689	Up	0.035803	S	Microtubule-associated protein 1B OS=Homo sapiens OX=9606 GN=MAP1B PE=1 SV=2	MAP1B	0.999874	9.42e-49	147.73	QGS(1)PDQVS(1)PVSEMTSTSLYQDK	3	-0.48303	4	1.026	1.199	1.544	0.613	0.919
Q9BQF6	443	1.69	Up	0.020702	S	Sentrin-specific protease 7 OS=Homo sapiens OX=9606 GN=SENP7 PE=1 SV=4	SENP7	0.995068	9.6e-07	60.752	GHNEGNQS(0.001)LIS(0.009)AEPIVVS(0.995)S(0.995)DEEGPVEHK	5	0.58942	2	1.084	1.344	1.341	0.678	0.935
Q9BQF6	444	1.69	Up	0.020702	S	Sentrin-specific protease 7 OS=Homo sapiens OX=9606 GN=SENP7 PE=1 SV=4	SENP7	0.995023	9.6e-07	60.752	GHNEGNQS(0.001)LIS(0.009)AEPIVVS(0.995)S(0.995)DEEGPVEHK	5	0.58942	2	1.084	1.344	1.341	0.678	0.935
Q7Z2K8	64	1.692	Up	0.00099864	S	G protein-regulated inducer of neurite outgrowth 1 OS=Homo sapiens OX=9606 GN=GPRIN1 PE=1 SV=2	GPRIN1	1	2.7e-27	143.46	HTPDQS(1)PGMESR	3	-0.29922	2	1.193	1.264	1.315	0.676	0.737
O15119	707	1.694	Up	0.0011013	S	T-box transcription factor TBX3 OS=Homo sapiens OX=9606 GN=TBX3 PE=1 SV=4	TBX3	0.999699	4.06e-32	143.83	SSTLSSSSMSLS(1)PK	3	-0.15888	2	1.208	1.178	1.387	0.702	0.73
Q14194	521	1.694	Up	0.00142208	S	Dihydropyrimidinase-related protein 1 OS=Homo sapiens OX=9606 GN=CRMP1 PE=1 SV=1	CRMP1	0.9513	8.57e-12	107.12	S(0.951)S(0.042)PS(0.006)KHQPPPIR	3	-0.69836	1	1.188	1.17	1.415	0.726	0.783
Q8NEZ4	4034	1.694	Up	0.00144004	S	Histone-lysine N-methyltransferase 2C OS=Homo sapiens OX=9606 GN=KMT2C PE=1 SV=3	KMT2C	0.999986	1.58e-06	72.935	EEPPEPVPS(1)PIIPILPSTAGK	3	-0.31595	3	1.355	1.183	1.235	0.67	0.808
Q9NYB9	368	1.694	Up	0.0141161	S	Abl interactor 2 OS=Homo sapiens OX=9606 GN=ABI2 PE=1 SV=1	ABI2	0.993641	6.24e-32	146.1	HTPPT(0.006)IGGS(0.994)LPYR	3	-0.054925	3	1.042	1.213	1.518	0.669	0.735
P82094	344	1.696	Up	0.0020435	S	TATA element modulatory factor OS=Homo sapiens OX=9606 GN=TMF1 PE=1 SV=2	TMF1	0.999933	1.64e-75	194.19	SVSEINS(1)DDELSGK	2	0.0039373	4	1.177	1.325	1.272	0.656	0.745
Q15019	218	1.697	Up	0.0153629	S	Septin-2 OS=Homo sapiens OX=9606 GN=SEPT2 PE=1 SV=1	SEPT2	1	1.59e-146	221.83	IYHLPDAES(1)DEDEDFKEQTR	4	-0.56704	7	0.999	1.301	1.475	0.661	0.776
Q9C040	428	1.702	Up	0.00065722	S	Tripartite motif-containing protein 2 OS=Homo sapiens OX=9606 GN=TRIM2 PE=1 SV=1	TRIM2	0.978508	4.45e-45	162	VIRS(1)ADVS(0.979)PT(0.016)T(0.006)EGVK	2	0.40978	4	1.178	1.275	1.326	0.73	0.69
Q9UDY2	441	1.703	Up	0.00138189	S	Tight junction protein ZO-2 OS=Homo sapiens OX=9606 GN=TJP2 PE=1 SV=2	TJP2	0.951183	6.73e-16	122.08	ERPS(0.048)S(0.951)REDT(0.001)PSR	4	0.10841	4	1.252	1.364	1.165	0.784	0.669
Q13177	169	1.705	Up	0.00154261	T	Serine/threonine-protein kinase PAK 2 OS=Homo sapiens OX=9606 GN=PAK2 PE=1 SV=3	PAK2	0.999963	5.98e-44	132.99	GTEAPAVVT(1)EEEDDDEETAPPVIAPRPDHTK	4	-0.57247	2	1.104	1.334	1.344	0.703	0.755
P46821	2209	1.706	Up	0.0061628	S	Microtubule-associated protein 1B OS=Homo sapiens OX=9606 GN=MAP1B PE=1 SV=2	MAP1B	1	1.82e-16	102.78	HMDPPPAPVQDRS(1)PS(1)PR	3	0.5057	1	1.094	1.279	1.41	0.646	0.817
P46821	2211	1.706	Up	0.0061628	S	Microtubule-associated protein 1B OS=Homo sapiens OX=9606 GN=MAP1B PE=1 SV=2	MAP1B	1	1.82e-16	102.78	HMDPPPAPVQDRS(1)PS(1)PR	3	0.5057	1	1.094	1.279	1.41	0.646	0.817
Q6F5E8	1246	1.706	Up	0.0174007	S	Capping protein, Arp2/3 and myosin-I linker protein 2 OS=Homo sapiens OX=9606 GN=CARMIL2 PE=1 SV=2	CARMIL2	0.998559	5.32e-35	127.24	KAGS(0.999)DGDIMDS(0.001)STEAPPISIK	4	-0.70584	3	1.087	1.146	1.55	0.635	0.827
Q96PD2	593	1.706	Up	0.0035815	T	Discoidin, CUB and LCCL domain-containing protein 2 OS=Homo sapiens OX=9606 GN=DCBLD2 PE=1 SV=1	DCBLD2	1	2.41e-08	103.14	AVDHEET(1)PVR	3	-1.0906	1	1.211	1.376	1.196	0.647	0.73
P48681	934	1.707	Up	0.00136	S	Nestin OS=Homo sapiens OX=9606 GN=NES PE=1 SV=2	NES	0.992378	1.38e-168	226.85	GEYQES(0.008)LRS(0.992)LEEEGQELPQSADVQR	4	0.39069	3	1.278	1.229	1.277	0.702	0.676
P11166	473	1.708	Up	0.00154368	S	Solute carrier family 2, facilitated glucose transporter member 1 OS=Homo sapiens OX=9606 GN=SLC2A1 PE=1 SV=2	SLC2A1	0.955749	2.66e-89	181.63	QGGAS(0.956)QS(0.044)DKTPEELFHPLGADSQV	4	0.12945	2	1.262	1.214	1.308	0.658	0.829
Q9Y2H6	203	1.708	Up	0.0047034	S	Fibronectin type-III domain-containing protein 3A OS=Homo sapiens OX=9606 GN=FNDC3A PE=1 SV=4	FNDC3A	0.766052	0.000328	62.055	DKMS(0.18)S(0.766)PPS(0.043)S(0.011)PQK	3	0.075808	2	1.179	1.272	1.334	0.626	0.741
P06400	821	1.709	Up	0.00061863	T	Retinoblastoma-associated protein OS=Homo sapiens OX=9606 GN=RB1 PE=1 SV=2	RB1	0.996885	5.47e-09	104.81	ISEGLPT(0.997)PT(0.003)K	3	-1.0096	9	1.232	1.256	1.297	0.678	0.813
O43294	137	1.712	Up	0.0067805	S	Transforming growth factor beta-1-induced transcript 1 protein OS=Homo sapiens OX=9606 GN=TGFB1I1 PE=1 SV=2	TGFB1I1	0.989341	1.48e-21	113.88	KRPS(0.989)LPS(0.189)S(0.8)PS(0.021)PGLPK	4	0.37943	4	1.112	1.273	1.403	0.624	0.787
Q86YV5	234	1.712	Up	0.00033837	S	Inactive tyrosine-protein kinase PRAG1 OS=Homo sapiens OX=9606 GN=PRAG1 PE=1 SV=4	PRAG1	0.997081	0.000166	72.47	ES(0.001)LPS(0.997)EDDS(0.002)DQR	3	-0.69856	2	1.299	1.283	1.205	0.733	0.792
Q9UDY2	1068	1.712	Up	7.6185e-05	S	Tight junction protein ZO-2 OS=Homo sapiens OX=9606 GN=TJP2 PE=1 SV=2	TJP2	0.99999	9.44e-55	142.18	SILKPSTPIPPQEGEEVGES(1)S(1)EEQDNAPK	4	-1.7373	11	1.306	1.237	1.245	0.723	0.712
Q63ZY3	375	1.714	Up	0.027561	S	KN motif and ankyrin repeat domain-containing protein 2 OS=Homo sapiens OX=9606 GN=KANK2 PE=1 SV=1	KANK2	1	9.68e-06	76.761	ALAMPGRPES(1)PPVFR	3	-0.64506	3	1.158	1.153	1.478	0.547	0.816
Q8WUX9	417	1.715	Up	0.0143178	S	Charged multivesicular body protein 7 OS=Homo sapiens OX=9606 GN=CHMP7 PE=1 SV=1	CHMP7	1	2.55e-57	183.7	IS(1)DAELEAELEK	3	0.00071339	1	1.064	1.206	1.521	0.637	0.749
Q9UKV5	523	1.715	Up	0.00021788	S	E3 ubiquitin-protein ligase AMFR OS=Homo sapiens OX=9606 GN=AMFR PE=1 SV=2	AMFR	0.772085	1.38e-44	136.55	SDSIRPALNS(0.003)PVERPS(0.225)S(0.772)DQEEGETSAQTER	4	0.3555	1	1.253	1.238	1.3	0.729	0.69
Q96AC1	159	1.717	Up	0.0147217	S	Fermitin family homolog 2 OS=Homo sapiens OX=9606 GN=FERMT2 PE=1 SV=1	FERMT2	1	9.39e-37	122.46	KLDDQS(1)EDEALELEGPLITPGSGSIYSSPGLYSK	4	-0.17347	1	1.096	1.489	1.207	0.715	0.869
Q9NQ29	363	1.718	Up	0.00133918	S	Putative RNA-binding protein Luc7-like 1 OS=Homo sapiens OX=9606 GN=LUC7L PE=1 SV=1	LUC7L	1	1.23e-31	157.01	RS(1)EEKEAGEI	3	1.8218	1	1.172	1.377	1.243	0.792	0.67
P46821	2305	1.719	Up	0.00075888	T	Microtubule-associated protein 1B OS=Homo sapiens OX=9606 GN=MAP1B PE=1 SV=2	MAP1B	0.971586	3.36e-05	80.96	AAKPT(0.004)T(0.025)T(0.972)PEVK	4	-0.53505	2	1.291	1.372	1.13	0.743	0.721
P60520	10	1.719	Up	0.00037842	S	Gamma-aminobutyric acid receptor-associated protein-like 2 OS=Homo sapiens OX=9606 GN=GABARAPL2 PE=1 SV=1	GABARAPL2	1	0.000486	79.201	EDHS(1)LEHR	3	0.88228	1	1.171	1.276	1.346	0.722	0.775
Q13428	419	1.719	Up	0.0179604	S	Treacle protein OS=Homo sapiens OX=9606 GN=TCOF1 PE=1 SV=3	TCOF1	0.942561	8.14e-21	104.38	REEDS(0.245)QS(0.704)S(0.716)S(0.319)EES(0.073)DS(0.943)EEEAPAQAKPSGK	4	-0.34987	2	1.296	1.346	1.151	0.555	0.777
Q86SQ0	489	1.719	Up	0.0073243	S	Pleckstrin homology-like domain family B member 2 OS=Homo sapiens OX=9606 GN=PHLDB2 PE=1 SV=2	PHLDB2	0.999995	5.63e-112	200.3	LQLS(1)DEESVFEEALMSPDTR	3	0.082281	8	1.063	1.301	1.429	0.705	0.675
Q8TC26	57	1.719	Up	2.0775e-05	S	Transmembrane protein 163 OS=Homo sapiens OX=9606 GN=TMEM163 PE=2 SV=1	TMEM163	0.90369	2.81e-25	127.49	IS(0.065)ES(0.904)GQFS(0.031)DGLEDR	2	-0.25849	1	1.271	1.224	1.298	0.749	0.746
P06400	252	1.72	Up	0.0023401	T	Retinoblastoma-associated protein OS=Homo sapiens OX=9606 GN=RB1 PE=1 SV=2	RB1	1	2e-60	177.84	TAVIPINGS(1)PRT(1)PR	3	0.064967	11	1.232	1.385	1.177	0.648	0.795
P41236	20	1.722	Up	0.032515	S	Protein phosphatase inhibitor 2 OS=Homo sapiens OX=9606 GN=PPP1R2 PE=1 SV=2	PPP1R2	0.879501	1.17e-07	84.166	NKT(0.052)S(0.88)T(0.052)T(0.013)S(0.003)S(0.001)MVASAEQPR	2	0.58544	1	0.973	1.205	1.618	0.635	0.804
Q9Y673	62	1.723	Up	0.0127638	S	Dolichyl-phosphate beta-glucosyltransferase OS=Homo sapiens OX=9606 GN=ALG5 PE=1 SV=1	ALG5	0.9956	3.71e-06	85.909	ETLPSIWDS(0.996)PT(0.004)K	3	-0.37473	1	1.464	1.088	1.245	0.611	0.751
P46013	1496	1.724	Up	0.0153824	S	Proliferation marker protein Ki-67 OS=Homo sapiens OX=9606 GN=MKI67 PE=1 SV=2	MKI67	0.997103	0.000171	53.751	IACRS(0.997)QPDPVDT(0.001)PT(0.001)S(0.001)SKPQSK	4	1.171	1	1.157	1.318	1.323	0.687	0.592
Q99666	796	1.724	Up	0.0032595	S	RANBP2-like and GRIP domain-containing protein 5/6 OS=Homo sapiens OX=9606 GN=RGPD5 PE=1 SV=3	RGPD5	0.846015	7.79e-13	118.52	SYKYS(0.846)PET(0.154)PPR	3	0.092746	2	1.211	1.276	1.31	0.688	0.654
Q92805	41	1.726	Up	0.029717	S	Golgin subfamily A member 1 OS=Homo sapiens OX=9606 GN=GOLGA1 PE=1 SV=3	GOLGA1	0.990757	4.8e-11	79.18	S(0.202)VS(0.73)KES(0.064)VAS(0.003)MGADS(0.991)GDDFAS(0.004)DGS(0.002)S(0.002)S(0.001)R	3	0.24969	2	1.28	1.335	1.184	0.516	0.772
Q8N6T3	343	1.728	Up	0.0085431	S	ADP-ribosylation factor GTPase-activating protein 1 OS=Homo sapiens OX=9606 GN=ARFGAP1 PE=1 SV=2	ARFGAP1	0.768744	3.25e-09	89.462	KS(0.769)PS(0.212)S(0.012)DS(0.007)WTCADTSTER	3	0.38152	2	1.183	1.237	1.381	0.589	0.78
O95674	21	1.729	Up	0.0104369	S	Phosphatidate cytidylyltransferase 2 OS=Homo sapiens OX=9606 GN=CDS2 PE=1 SV=1	CDS2	0.965396	1.05e-25	115.87	VAHEPVAPPEDKES(0.965)ES(0.035)EAK	3	0.51327	2	1.366	1.314	1.121	0.815	0.587
Q8NEY1	199	1.73	Up	0.025996	S	Neuron navigator 1 OS=Homo sapiens OX=9606 GN=NAV1 PE=1 SV=2	NAV1	0.999336	3.07e-19	109.23	APEAAVS(0.001)EDGKS(0.999)DDELLSSK	4	-0.19542	1	1.074	1.354	1.374	0.556	0.735
Q9NS87	568	1.731	Up	0.0074806	S	Kinesin-like protein KIF15 OS=Homo sapiens OX=9606 GN=KIF15 PE=1 SV=1	KIF15	1	4.1e-09	106.42	SDKNQQGFS(1)PK	2	0.82867	4	1.138	1.458	1.208	0.768	0.621
Q8IWA5	14	1.734	Up	0.010936	T	Choline transporter-like protein 2 OS=Homo sapiens OX=9606 GN=SLC44A2 PE=1 SV=3	SLC44A2	0.999998	2.04e-15	119	HGT(1)PQKYDPTFK	4	0.083612	2	1.262	1.268	1.275	0.698	0.678
Q9UDY2	292	1.734	Up	0.0046631	S	Tight junction protein ZO-2 OS=Homo sapiens OX=9606 GN=TJP2 PE=1 SV=2	TJP2	1	1.83e-12	102.79	EHPHS(1)RS(1)PS(1)PEPR	2	0.4519	7	1.361	1.309	1.135	0.631	0.731
Q96ST2	287	1.737	Up	0.047537	S	Protein IWS1 homolog OS=Homo sapiens OX=9606 GN=IWS1 PE=1 SV=2	IWS1	0.999867	3.7e-81	193.85	IS(0.677)DS(0.233)ES(0.091)EDPPRNQAS(1)DS(1)ENEELPKPR	4	-0.059331	4	1.194	1.405	1.209	0.504	0.675
Q9Y657	124	1.738	Up	0.00138379	S	Spindlin-1 OS=Homo sapiens OX=9606 GN=SPIN1 PE=1 SV=3	SPIN1	1	1.64e-31	141.06	IS(1)DAHLADTMIGK	3	-0.40462	2	1.248	1.357	1.203	0.787	0.646
Q5UIP0	1552	1.741	Up	0.00107991	S	Telomere-associated protein RIF1 OS=Homo sapiens OX=9606 GN=RIF1 PE=1 SV=2	RIF1	0.999103	1.34e-52	148.12	ASQGLLSSIENS(0.999)ES(0.948)DS(0.041)S(0.01)EAKEEGS(0.002)R	4	0.30181	5	1.337	1.321	1.154	0.671	0.732
Q5UIP0	1554	1.741	Up	0.00107991	S	Telomere-associated protein RIF1 OS=Homo sapiens OX=9606 GN=RIF1 PE=1 SV=2	RIF1	0.980891	1.34e-52	148.12	ASQGLLSS(0.018)IENS(0.977)ES(0.981)DS(0.802)S(0.223)EAKEEGSR	4	-0.44168	6	1.337	1.321	1.154	0.671	0.732
Q12756	1548	1.745	Up	0.00161908	S	Kinesin-like protein KIF1A OS=Homo sapiens OX=9606 GN=KIF1A PE=1 SV=2	KIF1A	1	0.00296	72.243	KLPS(1)PAR	3	0.17188	1	1.223	1.352	1.239	0.77	0.635
Q9NTI5	1220	1.75	Up	0.00145781	T	Sister chromatid cohesion protein PDS5 homolog B OS=Homo sapiens OX=9606 GN=PDS5B PE=1 SV=1	PDS5B	0.999993	3.23e-53	184.02	KKT(1)PVTEQEEK	4	-0.14644	2	1.323	1.361	1.134	0.683	0.79
O43491	87	1.751	Up	0.0095828	S	Band 4.1-like protein 2 OS=Homo sapiens OX=9606 GN=EPB41L2 PE=1 SV=1	EPB41L2	0.996489	1.27e-23	143.94	S(0.996)YT(0.003)LVVAK	2	0.14253	3	1.058	1.207	1.553	0.718	0.774
P08670	56	1.754	Up	0.0065249	S	Vimentin OS=Homo sapiens OX=9606 GN=VIM PE=1 SV=4	VIM	0.844961	1.77e-32	146.86	SLYAS(0.155)S(0.845)PGGVYATR	2	-0.71761	4	1.414	1.042	1.365	0.784	0.669
P55198	258	1.759	Up	0.00114384	S	Protein AF-17 OS=Homo sapiens OX=9606 GN=MLLT6 PE=1 SV=3	MLLT6	0.944639	2.53e-26	122.79	KRPES(0.945)PPS(0.051)ILT(0.004)PPVVPTADK	3	0.42988	4	1.348	1.228	1.249	0.64	0.747
O14639	706	1.76	Up	0.0064449	S	Actin-binding LIM protein 1 OS=Homo sapiens OX=9606 GN=ABLIM1 PE=1 SV=3	ABLIM1	1	1.76e-09	107.11	GVS(1)MPNMLEPK	2	-3.3003	4	1.084	1.227	1.516	0.665	0.743
Q14847	146	1.761	Up	0.00064028	S	LIM and SH3 domain protein 1 OS=Homo sapiens OX=9606 GN=LASP1 PE=1 SV=2	LASP1	0.999999	3.18e-157	228.73	MGPSGGEGMEPERRDS(1)QDGSSYR	4	-0.34742	8	1.203	1.375	1.248	0.676	0.714
Q14847	104	1.763	Up	0.00182387	T	LIM and SH3 domain protein 1 OS=Homo sapiens OX=9606 GN=LASP1 PE=1 SV=2	LASP1	1	2.56e-39	155.26	GFSVVADT(1)PELQR	3	0.039719	2	1.222	1.153	1.453	0.679	0.735
Q8N573	91	1.763	Up	0.032455	S	Oxidation resistance protein 1 OS=Homo sapiens OX=9606 GN=OXR1 PE=1 SV=2	OXR1	1	0.000383	88.596	RMS(1)FQKPK	4	0.21332	8	1.062	1.254	1.513	0.734	0.709
P46821	1965	1.764	Up	0.0012622	S	Microtubule-associated protein 1B OS=Homo sapiens OX=9606 GN=MAP1B PE=1 SV=2	MAP1B	0.974457	1.33e-40	157.37	T(0.001)T(0.025)S(0.974)PPEVSGYSYEK	2	0.057809	4	1.143	1.349	1.337	0.661	0.763
Q96PD2	724	1.765	Up	0.002984	S	Discoidin, CUB and LCCL domain-containing protein 2 OS=Homo sapiens OX=9606 GN=DCBLD2 PE=1 SV=1	DCBLD2	0.830427	4.5e-81	192.85	T(0.168)DS(0.83)CS(0.002)SAQAQYDTPK	3	-0.51903	2	1.256	1.143	1.43	0.752	0.777
Q86SQ0	574	1.77	Up	0.0046986	T	Pleckstrin homology-like domain family B member 2 OS=Homo sapiens OX=9606 GN=PHLDB2 PE=1 SV=2	PHLDB2	0.999907	3.29e-48	146.43	T(1)PEGISEEQR	2	0.72223	4	1.213	1.289	1.332	0.591	0.757
P46821	1252	1.775	Up	0.0073809	S	Microtubule-associated protein 1B OS=Homo sapiens OX=9606 GN=MAP1B PE=1 SV=2	MAP1B	0.798263	6.56e-15	89.771	DSIS(0.001)AVS(0.048)S(0.048)EKVS(0.798)PS(0.214)KS(0.396)PS(0.392)LS(0.101)PS(0.019)PPS(0.983)PLEK	5	-0.33213	3	1.174	1.194	1.47	0.608	0.727
P15336	112	1.776	Up	0.00072193	S	Cyclic AMP-dependent transcription factor ATF-2 OS=Homo sapiens OX=9606 GN=ATF2 PE=1 SV=4	ATF2	0.999931	6.28e-22	120.4	KMPLDLS(1)PLATPIIR	3	0.27225	3	1.212	1.298	1.328	0.645	0.774
P10071	445	1.778	Up	0.00145654	S	Transcriptional activator GLI3 OS=Homo sapiens OX=9606 GN=GLI3 PE=1 SV=6	GLI3	1	1.34e-09	94.639	IKPDEDLPS(1)PGAR	3	-0.065779	1	1.251	1.315	1.274	0.625	0.733
Q9NYL2	637	1.778	Up	0.030541	S	Mitogen-activated protein kinase kinase kinase 20 OS=Homo sapiens OX=9606 GN=MAP3K20 PE=1 SV=3	MAP3K20	0.903478	1.62e-96	212.14	S(0.081)S(0.016)S(0.903)PTQYGLTK	2	-0.58893	3	0.984	1.161	1.695	0.653	0.742
P46821	1785	1.781	Up	0.0130163	S	Microtubule-associated protein 1B OS=Homo sapiens OX=9606 GN=MAP1B PE=1 SV=2	MAP1B	0.999987	2.89e-05	80.245	VQS(0.041)LEGEKLS(0.96)PKS(0.999)DIS(1)PLT(1)PR	4	0.30965	2	1.075	1.25	1.517	0.598	0.749
Q86SQ0	415	1.783	Up	0.00071748	S	Pleckstrin homology-like domain family B member 2 OS=Homo sapiens OX=9606 GN=PHLDB2 PE=1 SV=2	PHLDB2	0.966938	5.42e-12	117.2	KS(0.033)S(0.967)ISSISGR	2	-0.0086211	3	1.203	1.358	1.284	0.793	0.688
Q15154	1335	1.792	Up	0.0129799	S	Pericentriolar material 1 protein OS=Homo sapiens OX=9606 GN=PCM1 PE=1 SV=5	PCM1	0.992235	6.41e-33	148.36	NRHS(0.992)AQT(0.008)EEPVQAK	3	0.20508	1	1.342	1.42	1.088	0.573	0.736
Q15154	372	1.792	Up	0.00024086	S	Pericentriolar material 1 protein OS=Homo sapiens OX=9606 GN=PCM1 PE=1 SV=5	PCM1	0.763925	0.000357	75.102	QAES(0.002)LS(0.764)LT(0.234)R	2	0.027856	1	1.272	1.336	1.243	0.661	0.725
P46821	1282	1.793	Up	0.000139762	T	Microtubule-associated protein 1B OS=Homo sapiens OX=9606 GN=MAP1B PE=1 SV=2	MAP1B	0.999467	2.66e-13	113.4	SVNFS(0.001)LT(0.999)PNEIK	3	-1.8235	1	1.26	1.375	1.217	0.718	0.738
P49711	346	1.793	Up	0.0037421	T	Transcriptional repressor CTCF OS=Homo sapiens OX=9606 GN=CTCF PE=1 SV=1	CTCF	0.999993	2.93e-05	85.554	YKHT(1)HEKPFK	5	0.21758	1	1.27	1.361	1.22	0.768	0.591
Q92466	26	1.793	Up	3.7501e-05	S	DNA damage-binding protein 2 OS=Homo sapiens OX=9606 GN=DDB2 PE=1 SV=1	DDB2	1	1.85e-35	156.67	S(1)RS(1)PLELEPEAK	3	0.43563	10	1.271	1.27	1.311	0.697	0.755
P08670	430	1.794	Up	0.020045	S	Vimentin OS=Homo sapiens OX=9606 GN=VIM PE=1 SV=4	VIM	0.999873	3.97e-52	171.07	ETNLDS(1)LPLVDTHSK	4	0.3683	2	1.348	1.09	1.415	0.884	0.715
P08138	308	1.795	Up	0.0062769	S	Tumor necrosis factor receptor superfamily member 16 OS=Homo sapiens OX=9606 GN=NGFR PE=1 SV=1	NGFR	0.998997	1.59e-33	114.11	LHS(0.046)DS(0.955)GIS(0.999)VDS(0.568)QS(0.432)LHDQQPHTQTASGQALK	4	-0.35471	5	1.306	1.195	1.352	0.58	0.73
Q9UPN4	105	1.796	Up	0.00074097	S	Centrosomal protein of 131 kDa OS=Homo sapiens OX=9606 GN=CEP131 PE=1 SV=3	CEP131	0.973987	4.39e-39	136.87	S(0.495)GS(0.498)PRPT(0.004)EPT(0.003)DFLMLFEGS(0.974)PS(0.026)GK	3	-0.43623	7	1.252	1.416	1.186	0.742	0.667
Q7Z2K8	704	1.799	Up	0.00048013	S	G protein-regulated inducer of neurite outgrowth 1 OS=Homo sapiens OX=9606 GN=GPRIN1 PE=1 SV=2	GPRIN1	0.85642	0.00171	62.088	KT(0.026)ES(0.856)PS(0.117)LGK	3	0.45983	2	1.428	1.217	1.212	0.719	0.694
P27816	1002	1.802	Up	0.00147891	S	Microtubule-associated protein 4 OS=Homo sapiens OX=9606 GN=MAP4 PE=1 SV=3	MAP4	0.955002	2.23e-09	112.08	KVS(0.043)Y(0.002)S(0.955)HIQSK	4	0.21909	1	1.118	1.337	1.404	0.734	0.735
Q09666	3426	1.802	Up	0.0027777	S	Neuroblast differentiation-associated protein AHNAK OS=Homo sapiens OX=9606 GN=AHNAK PE=1 SV=2	AHNAK	1	2.7e-32	145.43	VSMPDVELNLKS(1)PK	4	0.42625	1	1.225	1.323	1.311	0.78	0.595
O14639	655	1.805	Up	0.0066752	S	Actin-binding LIM protein 1 OS=Homo sapiens OX=9606 GN=ABLIM1 PE=1 SV=3	ABLIM1	0.999084	1.69e-11	125.17	T(0.001)AS(0.999)LPGYGR	2	-0.20326	2	1.085	1.269	1.507	0.658	0.678
P06400	826	1.805	Up	0.00080102	T	Retinoblastoma-associated protein OS=Homo sapiens OX=9606 GN=RB1 PE=1 SV=2	RB1	0.991058	2.5e-19	121.03	ISEGLPT(0.002)PT(0.007)KMT(0.991)PR	3	-0.092135	11	1.211	1.33	1.32	0.634	0.763
P11169	232	1.808	Up	0.002182	T	Solute carrier family 2, facilitated glucose transporter member 3 OS=Homo sapiens OX=9606 GN=SLC2A3 PE=1 SV=1	SLC2A3	0.995542	1.05e-25	116.7	LWGT(0.996)QDVS(0.004)QDIQEMKDESAR	3	0.87655	1	1.182	1.275	1.406	0.649	0.677
Q9UHD8	85	1.809	Up	0.0173007	S	Septin-9 OS=Homo sapiens OX=9606 GN=SEPT9 PE=1 SV=2	SEPT9	0.992759	4.21e-13	121.42	HVDS(0.002)LS(0.005)QRS(0.993)PK	2	-0.52507	4	1.226	1.235	1.402	0.525	0.877
Q9UPT9	237	1.809	Up	0.0076777	S	Ubiquitin carboxyl-terminal hydrolase 22 OS=Homo sapiens OX=9606 GN=USP22 PE=1 SV=2	USP22	0.984282	0.0168	46.39	S(0.984)PHIPY(0.016)K	3	-0.26982	1	1.299	1.422	1.142	0.585	0.718
Q8IXQ4	105	1.812	Up	0.005218	S	GPALPP motifs-containing protein 1 OS=Homo sapiens OX=9606 GN=GPALPP1 PE=1 SV=1	GPALPP1	1	2.46e-69	163.74	QDDS(1)PPRPIIGPALPPGFIK	2	0.08822	6	1.15	1.324	1.392	0.587	0.776
P46821	541	1.813	Up	0.037398	S	Microtubule-associated protein 1B OS=Homo sapiens OX=9606 GN=MAP1B PE=1 SV=2	MAP1B	0.998043	1.52e-08	99.055	ADS(0.998)RES(0.002)LKPAAK	3	0.92609	2	0.92	1.613	1.334	0.705	0.603
P21359	2829	1.816	Up	0.00035641	S	Neurofibromin OS=Homo sapiens OX=9606 GN=NF1 PE=1 SV=2	NF1	0.999892	0.00609	58.916	SAGS(1)FKR	3	-0.48767	2	1.168	1.312	1.389	0.729	0.698
O15400	129	1.82	Up	0.00020324	S	Syntaxin-7 OS=Homo sapiens OX=9606 GN=STX7 PE=1 SV=4	STX7	0.974594	4.23e-24	137.93	VS(0.975)GS(0.025)FPEDSSK	2	0.018741	3	1.345	1.32	1.207	0.665	0.726
Q86SQ0	204	1.82	Up	0.0044641	S	Pleckstrin homology-like domain family B member 2 OS=Homo sapiens OX=9606 GN=PHLDB2 PE=1 SV=2	PHLDB2	0.767743	1.63e-05	83.087	SGAASMPS(0.232)S(0.768)PK	3	0.37373	1	1.237	1.269	1.367	0.598	0.846
Q9NQL2	96	1.834	Up	0.0025049	S	Ras-related GTP-binding protein D OS=Homo sapiens OX=9606 GN=RRAGD PE=1 SV=1	RRAGD	0.957561	1.76e-32	146.67	MSPNETLFLES(0.958)T(0.042)NK	2	-0.41958	5	1.124	1.261	1.498	0.663	0.725
P06400	373	1.835	Up	0.00055923	T	Retinoblastoma-associated protein OS=Homo sapiens OX=9606 GN=RB1 PE=1 SV=2	RB1	1	7.37e-42	141.29	SNLDEEVNVIPPHT(1)PVR	3	-0.20989	11	1.186	1.339	1.359	0.656	0.701
Q641Q2	1180	1.837	Up	0.00077827	S	WASH complex subunit 2A OS=Homo sapiens OX=9606 GN=WASHC2A PE=1 SV=3	WASHC2A	0.999782	1.21e-60	157.68	SPMFPALGEAS(1)S(1)DDDLFQSAKPK	4	0.83758	7	1.162	1.282	1.441	0.703	0.68
Q7Z2K8	850	1.839	Up	0.00054208	S	G protein-regulated inducer of neurite outgrowth 1 OS=Homo sapiens OX=9606 GN=GPRIN1 PE=1 SV=2	GPRIN1	0.999998	0.000259	92.538	APS(1)PPSRR	3	-0.22909	1	1.215	1.316	1.355	0.667	0.668
P48681	768	1.84	Up	0.00113565	S	Nestin OS=Homo sapiens OX=9606 GN=NES PE=1 SV=2	NES	1	2.09e-81	195.09	S(1)LGEQDQMTLRPPEK	3	-0.28378	19	1.211	1.339	1.337	0.629	0.694
Q9UJU6	283	1.842	Up	0.0048045	S	Drebrin-like protein OS=Homo sapiens OX=9606 GN=DBNL PE=1 SV=1	DBNL	1	0.000473	87.476	LRS(1)PFLQK	3	2.5071	2	1.155	1.37	1.364	0.763	0.579
O43236	325	1.845	Up	0.0171202	S	Septin-4 OS=Homo sapiens OX=9606 GN=SEPT4 PE=1 SV=1	SEPT4	1	1.22e-176	235.69	IYQFPDCDS(1)DEDEDFKLQDQALK	4	-0.22213	1	1.053	1.21	1.628	0.594	0.729
Q96Q42	492	1.846	Up	0.0052828	S	Alsin OS=Homo sapiens OX=9606 GN=ALS2 PE=1 SV=2	ALS2	1	5.31e-52	172.9	LSLPGLLSQVS(1)PR	3	-0.13159	3	1.213	1.317	1.362	0.58	0.686
P06400	249	1.848	Up	0.00085997	S	Retinoblastoma-associated protein OS=Homo sapiens OX=9606 GN=RB1 PE=1 SV=2	RB1	1	8.06e-32	154.13	TAVIPINGS(1)PRT(1)PR	3	0.064967	16	1.279	1.401	1.214	0.628	0.739
Q15326	447	1.848	Up	0.00175691	S	Zinc finger MYND domain-containing protein 11 OS=Homo sapiens OX=9606 GN=ZMYND11 PE=1 SV=2	ZMYND11	0.838183	0.0076	50.452	KLS(0.018)AS(0.144)S(0.838)PR	3	-0.16756	1	1.366	1.349	1.178	0.655	0.651
P06400	356	1.85	Up	0.00070387	T	Retinoblastoma-associated protein OS=Homo sapiens OX=9606 GN=RB1 PE=1 SV=2	RB1	0.999448	7.45e-88	190.91	TLQTDSIDSFET(0.001)QRT(0.999)PR	3	-0.50334	5	1.336	1.274	1.285	0.615	0.751
Q09666	5841	1.85	Up	3.5242e-05	S	Neuroblast differentiation-associated protein AHNAK OS=Homo sapiens OX=9606 GN=AHNAK PE=1 SV=2	AHNAK	0.999264	3.85e-169	230.7	SKGHYEVT(0.001)GS(0.999)DDETGKLQGSGVSLASK	4	0.95422	14	1.298	1.252	1.345	0.675	0.725
P81274	408	1.852	Up	0.00158018	S	G-protein-signaling modulator 2 OS=Homo sapiens OX=9606 GN=GPSM2 PE=1 SV=3	GPSM2	1	1.42e-15	113.4	RHS(1)MENMELMKLT(1)PEK	4	0.66414	5	1.147	1.345	1.404	0.685	0.647
Q15154	542	1.855	Up	0.026819	S	Pericentriolar material 1 protein OS=Homo sapiens OX=9606 GN=PCM1 PE=1 SV=5	PCM1	0.997945	3.97e-49	145.65	KDEETEESEYDS(0.001)EHENS(0.998)EPVT(0.001)NIR	4	-1.7338	3	1.189	1.456	1.253	0.524	0.62
P48681	680	1.858	Up	0.0031965	S	Nestin OS=Homo sapiens OX=9606 GN=NES PE=1 SV=2	NES	1	2.7e-88	177.35	ENQEPLRS(1)PEVGDEEALRPLTK	5	-0.24552	11	1.321	1.222	1.358	0.577	0.784
O00461	538	1.859	Up	0.0194568	S	Golgi integral membrane protein 4 OS=Homo sapiens OX=9606 GN=GOLIM4 PE=1 SV=1	GOLIM4	1	3.82e-06	89.46	EADPES(1)EADR	2	0.15393	1	1.306	1.051	1.544	0.554	0.842
P46821	1265	1.863	Up	0.0144846	S	Microtubule-associated protein 1B OS=Homo sapiens OX=9606 GN=MAP1B PE=1 SV=2	MAP1B	0.993673	2.29e-25	128.59	VS(0.014)PS(0.077)KS(0.33)PS(0.598)LS(0.779)PS(0.208)PPS(0.994)PLEK	4	-0.099383	7	1.113	1.252	1.539	0.544	0.773
Q9BT23	29	1.863	Up	0.034336	S	LIM domain-containing protein 2 OS=Homo sapiens OX=9606 GN=LIMD2 PE=1 SV=1	LIMD2	0.850336	0.00652	60.398	S(0.14)KS(0.85)FS(0.009)LR	3	-0.80601	1	1.061	1.125	1.718	0.75	0.803
Q9C040	440	1.874	Up	0.00117892	S	Tripartite motif-containing protein 2 OS=Homo sapiens OX=9606 GN=TRIM2 PE=1 SV=1	TRIM2	0.99991	6.61e-10	111.12	RVKS(1)PGSGHVK	4	-0.44961	3	1.307	1.375	1.231	0.603	0.735
Q8WVC0	277	1.875	Up	0.0080581	S	RNA polymerase-associated protein LEO1 OS=Homo sapiens OX=9606 GN=LEO1 PE=1 SV=1	LEO1	0.913952	4.05e-10	95.227	S(0.014)ES(0.072)ARGS(0.914)DS(1)EDEVLR	3	0.0050944	1	1.244	1.248	1.421	0.547	0.703
P46821	1503	1.879	Up	0.0165594	T	Microtubule-associated protein 1B OS=Homo sapiens OX=9606 GN=MAP1B PE=1 SV=2	MAP1B	0.769963	2.67e-97	194.75	KLGDVS(0.23)PT(0.77)QIDVSQFGSFK	4	0.3333	5	1.043	1.293	1.58	0.56	0.767
Q5HYJ3	193	1.885	Up	0.0064013	S	Protein FAM76B OS=Homo sapiens OX=9606 GN=FAM76B PE=1 SV=3	FAM76B	0.997877	3.67e-75	191.07	IS(0.002)NLS(0.998)PEEEQGLWK	3	0.16871	3	1.204	1.298	1.418	0.549	0.729
O95049	346	1.891	Up	0.024715	S	Tight junction protein ZO-3 OS=Homo sapiens OX=9606 GN=TJP3 PE=1 SV=3	TJP3	0.951776	2.66e-05	96.604	T(0.048)IS(0.952)EPDEQR	2	-0.040705	1	1.251	1.222	1.451	0.481	0.692
Q8IWQ3	489	1.894	Up	0.0178367	S	Serine/threonine-protein kinase BRSK2 OS=Homo sapiens OX=9606 GN=BRSK2 PE=1 SV=3	BRSK2	0.999037	0.00736	51.727	NS(0.001)FLGS(0.999)PR	2	0.29843	1	1.113	1.288	1.526	0.513	0.799
Q05193	777	1.899	Up	0.0185974	S	Dynamin-1 OS=Homo sapiens OX=9606 GN=DNM1 PE=1 SV=2	DNM1	0.982463	3.11e-25	148.7	RS(1)PT(0.004)S(0.982)S(0.014)PTPQR	3	-0.47111	2	0.95	1.373	1.607	0.64	0.686
P10071	664	1.901	Up	0.003863	S	Transcriptional activator GLI3 OS=Homo sapiens OX=9606 GN=GLI3 PE=1 SV=6	GLI3	0.999992	2.35e-123	207.99	S(1)PGRPTQGALGEQQDLSNTTSK	3	0.52473	2	1.202	1.281	1.449	0.57	0.724
P17096	39	1.907	Up	0.0194998	T	High mobility group protein HMG-I/HMG-Y OS=Homo sapiens OX=9606 GN=HMGA1 PE=1 SV=3	HMGA1	0.845357	2.76e-15	105.92	KQPPVS(0.155)PGT(0.845)ALVGSQK	4	-0.071613	1	1.48	1.464	0.992	0.708	0.556
Q9BWW7	344	1.912	Up	0.030285	S	Transcriptional repressor scratch 1 OS=Homo sapiens OX=9606 GN=SCRT1 PE=1 SV=1	SCRT1	1	0.00106	46.35	GGAGGPAAPAPPQLS(1)PVQA	3	0.61888	1	1.461	1.155	1.324	0.585	0.969
P08138	311	1.913	Up	0.0033397	S	Tumor necrosis factor receptor superfamily member 16 OS=Homo sapiens OX=9606 GN=NGFR PE=1 SV=1	NGFR	0.999993	4.76e-246	264.94	LHSDSGISVDS(1)QS(1)LHDQQPHTQTASGQALK	4	-1.0719	7	1.337	1.237	1.366	0.564	0.699
P46821	1782	1.917	Up	0.00187813	S	Microtubule-associated protein 1B OS=Homo sapiens OX=9606 GN=MAP1B PE=1 SV=2	MAP1B	0.999344	1.18e-19	109.48	VQS(0.041)LEGEKLS(0.96)PKS(0.999)DIS(1)PLT(1)PR	4	0.30965	3	1.172	1.313	1.459	0.603	0.716
O95466	1031	1.918	Up	0.0028978	S	Formin-like protein 1 OS=Homo sapiens OX=9606 GN=FMNL1 PE=1 SV=3	FMNL1	1	2.68e-110	186.78	GEPPAPKS(1)PPK	3	0.73979	9	1.143	1.333	1.468	0.598	0.704
Q9NTI5	1301	1.92	Up	0.0073365	T	Sister chromatid cohesion protein PDS5 homolog B OS=Homo sapiens OX=9606 GN=PDS5B PE=1 SV=1	PDS5B	1	6.27e-06	79.86	GRPPKPLGGGT(1)PK	4	-0.05358	2	1.328	1.3	1.317	0.676	0.623
Q86SQ0	550	1.929	Up	0.0005358	T	Pleckstrin homology-like domain family B member 2 OS=Homo sapiens OX=9606 GN=PHLDB2 PE=1 SV=2	PHLDB2	0.999999	2.18e-20	113.13	T(1)PPPPSSTFPK	3	-0.45568	4	1.2	1.305	1.447	0.636	0.702
P46821	1779	1.931	Up	0.0051846	S	Microtubule-associated protein 1B OS=Homo sapiens OX=9606 GN=MAP1B PE=1 SV=2	MAP1B	1	9.82e-28	147.17	VQSLEGEKLS(1)PK	4	0.17049	5	1.16	1.302	1.491	0.563	0.711
P10412	18	1.935	Up	0.0180248	T	Histone H1.4 OS=Homo sapiens OX=9606 GN=HIST1H1E PE=1 SV=2	HIST1H1E	1	3.74e-128	212.65	SETAPAAPAAPAPAEKT(1)PVK	3	0.31443	7	1.411	1.567	0.978	0.769	0.572
P06400	807	1.938	Up	0.0066806	S	Retinoblastoma-associated protein OS=Homo sapiens OX=9606 GN=RB1 PE=1 SV=2	RB1	0.999992	1.72e-30	136.02	IPGGNIYIS(1)PLKS(1)PYK	3	-0.45472	8	1.328	1.307	1.323	0.698	0.733
O60271	217	1.941	Up	0.00048033	T	C-Jun-amino-terminal kinase-interacting protein 4 OS=Homo sapiens OX=9606 GN=SPAG9 PE=1 SV=4	SPAG9	1	1.74e-48	140.55	ERPIS(1)LGIFPLPAGDGLLT(1)PDAQK	4	1.0976	5	1.268	1.316	1.376	0.615	0.67
Q9NYM9	9	1.941	Up	0.00078197	S	BET1-like protein OS=Homo sapiens OX=9606 GN=BET1L PE=1 SV=1	BET1L	1	1.7e-25	135.09	AQS(1)PGAVEEILDRENKR	4	-0.92118	4	1.293	1.448	1.219	0.647	0.641
Q9H257	460	1.964	Up	0.0047001	S	Caspase recruitment domain-containing protein 9 OS=Homo sapiens OX=9606 GN=CARD9 PE=1 SV=2	CARD9	1	5.83e-10	113.22	GCLAGGGS(1)PK	3	-0.31294	2	1.112	1.403	1.461	0.591	0.65
P06400	788	1.97	Up	0.000198876	S	Retinoblastoma-associated protein OS=Homo sapiens OX=9606 GN=RB1 PE=1 SV=2	RB1	0.999992	6.48e-31	119.11	TNILQYAS(0.022)T(0.022)RPPT(0.406)LS(0.55)PIPHIPRS(1)PYK	5	-0.13821	6	1.348	1.325	1.307	0.641	0.744
Q2M2Z5	321	1.971	Up	0.0037992	S	Centrosomal protein kizuna OS=Homo sapiens OX=9606 GN=KIZ PE=1 SV=2	KIZ	0.999181	2.47e-35	136.44	RAS(1)PPVS(0.999)PIPVS(0.001)EYCESENK	3	0.75557	3	1.242	1.358	1.381	0.538	0.773
Q13501	269	1.972	Up	0.0085585	T	Sequestosome-1 OS=Homo sapiens OX=9606 GN=SQSTM1 PE=1 SV=1	SQSTM1	0.987091	5.19e-46	150.36	S(0.011)RLT(0.987)PVS(0.178)PES(0.694)S(0.107)S(0.018)T(0.005)EEK	2	-0.55743	8	1.345	1.312	1.325	0.622	0.637
P46821	1427	1.974	Up	0.0020958	S	Microtubule-associated protein 1B OS=Homo sapiens OX=9606 GN=MAP1B PE=1 SV=2	MAP1B	1	6.52e-05	88.596	GAES(1)PFEEK	3	-0.28259	1	1.18	1.462	1.34	0.61	0.773
P46821	1501	1.978	Up	0.0148588	S	Microtubule-associated protein 1B OS=Homo sapiens OX=9606 GN=MAP1B PE=1 SV=2	MAP1B	0.975896	1.11e-139	219.27	KLGDVS(0.976)PT(0.024)QIDVSQFGSFKEDTK	4	-0.085265	4	1.038	1.324	1.623	0.542	0.74
P30989	396	1.988	Up	0.00063581	S	Neurotensin receptor type 1 OS=Homo sapiens OX=9606 GN=NTSR1 PE=1 SV=2	NTSR1	1	0.0174	47.187	KRPAFS(1)R	3	0.67536	1	1.243	1.49	1.258	0.676	0.711
P08138	305	1.989	Up	0.0075824	S	Tumor necrosis factor receptor superfamily member 16 OS=Homo sapiens OX=9606 GN=NGFR PE=1 SV=1	NGFR	0.954899	1.59e-33	114.11	LHS(0.046)DS(0.955)GIS(0.999)VDS(0.568)QS(0.432)LHDQQPHTQTASGQALK	4	-0.35471	2	1.403	1.222	1.367	0.505	0.716
Q13501	272	1.992	Up	0.00091574	S	Sequestosome-1 OS=Homo sapiens OX=9606 GN=SQSTM1 PE=1 SV=1	SQSTM1	0.999359	1.27e-105	211.47	LTPVS(0.999)PESSSTEEK	2	-0.035121	9	1.384	1.331	1.28	0.581	0.671
Q96ST2	54	1.992	Up	0.038243	S	Protein IWS1 homolog OS=Homo sapiens OX=9606 GN=IWS1 PE=1 SV=2	IWS1	0.805674	1.39e-37	139.81	HSENET(0.194)S(0.806)DREDGLPK	3	0.74742	3	1.206	1.417	1.371	0.431	0.592
P06400	795	2.002	Up	0.00038424	S	Retinoblastoma-associated protein OS=Homo sapiens OX=9606 GN=RB1 PE=1 SV=2	RB1	0.998192	3.99e-06	106.68	FPS(0.002)S(0.998)PLR	2	-0.46268	4	1.424	1.227	1.35	0.699	0.693
O00401	430	2.013	Up	0.0087398	S	Neural Wiskott-Aldrich syndrome protein OS=Homo sapiens OX=9606 GN=WASL PE=1 SV=2	WASL	0.945162	8.11e-10	93.201	KVEQNS(0.004)RPVS(0.945)CS(0.051)GR	4	-0.046628	2	1.001	1.46	1.547	0.694	0.609
Q7Z2K8	615	2.025	Up	0.0029249	S	G protein-regulated inducer of neurite outgrowth 1 OS=Homo sapiens OX=9606 GN=GPRIN1 PE=1 SV=2	GPRIN1	0.98944	8.07e-16	109.42	VGSLPLEKGS(0.989)PVT(0.01)T(0.001)TK	4	-0.27752	2	1.141	1.33	1.546	0.683	0.582
Q96B97	587	2.026	Up	0.0148972	S	SH3 domain-containing kinase-binding protein 1 OS=Homo sapiens OX=9606 GN=SH3KBP1 PE=1 SV=2	SH3KBP1	0.992014	2.84e-25	126.84	ANS(0.992)PS(0.008)LFGTEGKPK	4	-0.095589	4	1.037	1.268	1.712	0.559	0.676
Q92622	197	2.046	Up	0.0041157	S	Run domain Beclin-1-interacting and cysteine-rich domain-containing protein OS=Homo sapiens OX=9606 GN=RUBCN PE=1 SV=4	RUBCN	0.999984	5.32e-08	101.32	KHES(1)PLLVTK	4	0.11037	3	1.177	1.294	1.559	0.601	0.591
Q9C0E4	38	2.072	Up	0.000104805	S	Glutamate receptor-interacting protein 2 OS=Homo sapiens OX=9606 GN=GRIP2 PE=1 SV=4	GRIP2	1	5.24e-15	134.56	RQS(1)IPEEFR	3	-0.096099	1	1.32	1.402	1.325	0.602	0.65
Q9H2D6	886	2.082	Up	0.0188955	S	TRIO and F-actin-binding protein OS=Homo sapiens OX=9606 GN=TRIOBP PE=1 SV=3	TRIOBP	1	0.0352	61.161	S(1)T(1)QWNNPR	2	-0.85279	1	1.249	1.786	1.018	0.769	0.576
Q9H2D6	887	2.082	Up	0.0188955	T	TRIO and F-actin-binding protein OS=Homo sapiens OX=9606 GN=TRIOBP PE=1 SV=3	TRIOBP	1	0.0352	61.161	S(1)T(1)QWNNPR	2	-0.85279	1	1.249	1.786	1.018	0.769	0.576
P52926	44	2.095	Up	0.0133585	S	High mobility group protein HMGI-C OS=Homo sapiens OX=9606 GN=HMGA2 PE=1 SV=1	HMGA2	0.999487	1.43e-31	141.85	KQQQEPT(0.001)GEPS(0.999)PK	3	-0.16462	1	1.511	1.546	1.005	0.558	0.601
Q9HCS5	389	2.095	Up	0.00098244	S	Band 4.1-like protein 4A OS=Homo sapiens OX=9606 GN=EPB41L4A PE=1 SV=2	EPB41L4A	1	0.00261	63.694	IIAPS(1)PVK	2	-0.071802	1	1.349	1.284	1.428	0.628	0.565
P48681	1618	2.108	Up	0.00141645	S	Nestin OS=Homo sapiens OX=9606 GN=NES PE=1 SV=2	NES	0.999793	0.000612	72.315	EGDRES(0.001)WS(0.999)S(1)GED	2	-0.54607	2	1.267	1.405	1.398	0.593	0.575
P06400	866	2.112	Up	0.0039248	S	Retinoblastoma-associated protein OS=Homo sapiens OX=9606 GN=RB1 PE=1 SV=2	RB1	0.980891	0.00125	54.281	S(0.019)AEGS(0.981)NPPKPLKK	4	-0.21371	1	1.368	1.535	1.169	0.696	0.524
Q9Y3P9	996	2.112	Up	0.0001409	T	Rab GTPase-activating protein 1 OS=Homo sapiens OX=9606 GN=RABGAP1 PE=1 SV=3	RABGAP1	0.999999	2.38e-37	141.07	EVLDEDT(1)DEEKETLK	3	-0.57733	3	1.242	1.451	1.379	0.641	0.615
Q9Y282	116	2.118	Up	0.0025994	S	Endoplasmic reticulum-Golgi intermediate compartment protein 3 OS=Homo sapiens OX=9606 GN=ERGIC3 PE=1 SV=1	ERGIC3	0.937633	1.02e-09	92.133	LDKDGIPVS(0.938)S(0.062)EAER	3	-0.17716	2	1.315	1.293	1.467	0.516	0.672
Q86W92	466	2.123	Up	0.00134127	S	Liprin-beta-1 OS=Homo sapiens OX=9606 GN=PPFIBP1 PE=1 SV=2	PPFIBP1	0.999167	8.68e-20	138.24	SS(0.001)S(0.999)LGNLKK	2	-0.099502	8	1.158	1.384	1.537	0.674	0.585
P08670	339	2.124	Up	0.0197353	S	Vimentin OS=Homo sapiens OX=9606 GN=VIM PE=1 SV=4	VIM	0.999999	7.09e-07	113.03	GTNES(1)LER	2	0.21557	1	1.392	1.358	1.33	0.51	0.703
Q86SF2	103	2.137	Up	0.000162806	S	N-acetylgalactosaminyltransferase 7 OS=Homo sapiens OX=9606 GN=GALNT7 PE=1 SV=1	GALNT7	1	1.86e-09	86.248	AKNEQEHHAGGDS(1)QKDIMQR	5	-0.62403	1	1.251	1.383	1.454	0.602	0.676
Q9NTI5	1381	2.14	Up	0.00167791	T	Sister chromatid cohesion protein PDS5 homolog B OS=Homo sapiens OX=9606 GN=PDS5B PE=1 SV=1	PDS5B	0.931745	8.88e-19	115.26	GRPS(0.068)KT(0.932)PS(0.637)PS(0.363)QPK	4	0.03946	2	1.5	1.473	1.116	0.62	0.616
P23471	1683	2.141	Up	0.00090319	S	Receptor-type tyrosine-protein phosphatase zeta OS=Homo sapiens OX=9606 GN=PTPRZ1 PE=1 SV=4	PTPRZ1	0.823302	0.000124	57.745	VIS(0.823)T(0.373)PPT(0.804)PIFPISDDVGAIPIK	3	-0.63537	2	1.425	1.466	1.199	0.607	0.59
P23471	1687	2.141	Up	0.00090319	T	Receptor-type tyrosine-protein phosphatase zeta OS=Homo sapiens OX=9606 GN=PTPRZ1 PE=1 SV=4	PTPRZ1	0.943645	0.000124	57.745	VIS(0.55)T(0.507)PPT(0.944)PIFPISDDVGAIPIK	4	0.17641	2	1.425	1.466	1.199	0.607	0.59
Q8WWK9	579	2.145	Up	0.00151704	T	Cytoskeleton-associated protein 2 OS=Homo sapiens OX=9606 GN=CKAP2 PE=1 SV=1	CKAP2	0.999834	1.15e-38	147.08	TKDPTHDVKT(1)PNTETR	5	0.50392	3	1.373	1.491	1.228	0.711	0.54
P02794	179	2.146	Up	0.0027246	S	Ferritin heavy chain OS=Homo sapiens OX=9606 GN=FTH1 PE=1 SV=2	FTH1	0.999923	2.02e-64	154.1	HTLGDS(1)DNES	2	0.16475	10	1.205	1.379	1.509	0.52	0.704
Q9UPN4	89	2.148	Up	0.00062102	S	Centrosomal protein of 131 kDa OS=Homo sapiens OX=9606 GN=CEP131 PE=1 SV=3	CEP131	0.835083	2.04e-88	175.83	S(0.146)GS(0.835)PRPT(0.016)EPT(0.002)DFLMLFEGSPSGK	3	-0.20252	4	1.274	1.259	1.562	0.616	0.61
Q13136	666	2.15	Up	0.000162496	S	Liprin-alpha-1 OS=Homo sapiens OX=9606 GN=PPFIA1 PE=1 SV=1	PPFIA1	0.992472	1.62e-24	144.88	VGS(0.992)GS(0.008)LDNLGR	2	-0.34023	2	1.308	1.494	1.293	0.617	0.613
Q3YEC7	640	2.17	Up	0.00066452	S	Rab-like protein 6 OS=Homo sapiens OX=9606 GN=RABL6 PE=1 SV=2	RABL6	1	2.2e-11	83.826	NDSDLFGLGLEEAGPKES(1)S(1)EEGKEGK	4	-0.36284	1	1.246	1.422	1.439	0.59	0.718
Q3YEC7	641	2.17	Up	0.00066452	S	Rab-like protein 6 OS=Homo sapiens OX=9606 GN=RABL6 PE=1 SV=2	RABL6	1	2.2e-11	83.826	NDSDLFGLGLEEAGPKES(1)S(1)EEGKEGK	4	-0.36284	1	1.246	1.422	1.439	0.59	0.718
Q8N1I0	1700	2.191	Up	0.0022039	S	Dedicator of cytokinesis protein 4 OS=Homo sapiens OX=9606 GN=DOCK4 PE=1 SV=3	DOCK4	0.999988	6.45e-13	129.82	AS(1)PLLSDK	2	0.45062	4	1.216	1.364	1.54	0.525	0.642
P48681	1617	2.192	Up	0.0027429	S	Nestin OS=Homo sapiens OX=9606 GN=NES PE=1 SV=2	NES	0.999343	0.0207	72.315	EGDRES(0.001)WS(0.999)S(1)GED	2	-0.54607	1	1.184	1.342	1.595	0.576	0.571
O43707	367	2.196	Up	0.004021	S	Alpha-actinin-4 OS=Homo sapiens OX=9606 GN=ACTN4 PE=1 SV=2	ACTN4	1	3.35e-15	106.75	LRLS(1)NRPAFMPSEGK	4	0.21338	1	1.33	1.286	1.506	0.499	0.607
Q86SQ0	157	2.197	Up	0.00192492	S	Pleckstrin homology-like domain family B member 2 OS=Homo sapiens OX=9606 GN=PHLDB2 PE=1 SV=2	PHLDB2	0.999987	2.42e-38	144.69	HKS(1)HDNVYSLGGLEGR	4	0.26591	1	1.124	1.442	1.557	0.612	0.679
P46821	614	2.201	Up	0.00088479	S	Microtubule-associated protein 1B OS=Homo sapiens OX=9606 GN=MAP1B PE=1 SV=2	MAP1B	0.99985	4.99e-32	131.33	EVPSKEEPS(1)PVK	4	0.43157	4	1.26	1.423	1.442	0.533	0.65
Q9UQ26	267	2.203	Up	0.00196132	S	Regulating synaptic membrane exocytosis protein 2 OS=Homo sapiens OX=9606 GN=RIMS2 PE=1 SV=2	RIMS2	0.99907	0.00789	50.353	KRS(0.999)PS(0.001)VSR	4	1.5122	1	1.581	1.343	1.203	0.536	0.688
Q13950	28	2.207	Up	0.00129651	S	Runt-related transcription factor 2 OS=Homo sapiens OX=9606 GN=RUNX2 PE=1 SV=2	RUNX2	0.999669	8.22e-14	108.96	RFS(1)PPSSSLQPGK	3	0.28945	4	1.293	1.364	1.473	0.525	0.625
Q9NTI5	1319	2.21	Up	0.00053667	S	Sister chromatid cohesion protein PDS5 homolog B OS=Homo sapiens OX=9606 GN=PDS5B PE=1 SV=1	PDS5B	1	3.18e-81	189.09	KKS(1)GPPAPEEEEEEER	4	-0.43348	2	1.369	1.466	1.295	0.693	0.545
Q86SQ0	934	2.228	Up	0.00123829	S	Pleckstrin homology-like domain family B member 2 OS=Homo sapiens OX=9606 GN=PHLDB2 PE=1 SV=2	PHLDB2	0.967556	8.95e-49	141.48	AHLPLGQS(0.032)NS(0.968)CGSVLPPSLAAMAK	4	-0.96225	3	1.22	1.352	1.569	0.689	0.549
Q86Y82	142	2.231	Up	0.00065629	S	Syntaxin-12 OS=Homo sapiens OX=9606 GN=STX12 PE=1 SV=1	STX12	0.966301	1.23e-06	91.939	AGS(0.034)RLS(0.966)AEER	2	-0.14467	2	1.516	1.442	1.185	0.647	0.577
P16949	46	2.238	Up	0.00172113	S	Stathmin OS=Homo sapiens OX=9606 GN=STMN1 PE=1 SV=3	STMN1	1	5.37e-21	145.75	DLS(1)LEEIQK	3	-0.1074	1	1.158	1.419	1.57	0.603	0.562
Q8WUI4	155	2.243	Up	0.00053731	S	Histone deacetylase 7 OS=Homo sapiens OX=9606 GN=HDAC7 PE=1 SV=2	HDAC7	0.998042	2.76e-19	144.77	T(0.002)VS(0.998)EPNLK	3	-0.14545	4	1.2	1.417	1.533	0.641	0.577
Q92598	809	2.249	Up	0.00032366	S	Heat shock protein 105 kDa OS=Homo sapiens OX=9606 GN=HSPH1 PE=1 SV=1	HSPH1	1	2.44e-05	101.56	IES(1)PKLER	3	-0.4208	8	1.354	1.335	1.465	0.543	0.627
Q9H2C1	254	2.253	Up	0.000104686	S	LIM/homeobox protein Lhx5 OS=Homo sapiens OX=9606 GN=LHX5 PE=2 SV=1	LHX5	1	0.000874	77.662	HAFFRS(1)PR	3	-0.27109	1	1.328	1.522	1.305	0.621	0.589
P51956	479	2.259	Up	0.0068998	T	Serine/threonine-protein kinase Nek3 OS=Homo sapiens OX=9606 GN=NEK3 PE=1 SV=2	NEK3	1	7.8e-52	141.78	LEPGLDEEDT(1)DFEEEDDNPDWVSELKK	4	0.19442	5	1.08	1.314	1.765	0.564	0.585
Q6F5E8	1120	2.26	Up	0.00032305	S	Capping protein, Arp2/3 and myosin-I linker protein 2 OS=Homo sapiens OX=9606 GN=CARMIL2 PE=1 SV=2	CARMIL2	0.816184	3.29e-08	95.981	TDLET(0.184)S(0.816)PGAAPR	2	0.091399	1	1.31	1.52	1.329	0.604	0.562
Q96JQ0	2085	2.331	Up	0.0076165	T	Protocadherin-16 OS=Homo sapiens OX=9606 GN=DCHS1 PE=1 SV=1	DCHS1	1	0.0176	41.422	ENAPPGT(1)PIVS(1)PR	3	1.3283	1	1.284	1.286	1.629	0.482	0.524
Q96JQ0	2089	2.331	Up	0.0076165	S	Protocadherin-16 OS=Homo sapiens OX=9606 GN=DCHS1 PE=1 SV=1	DCHS1	1	0.0176	41.422	ENAPPGT(1)PIVS(1)PR	3	1.3283	1	1.284	1.286	1.629	0.482	0.524
P46821	704	2.348	Up	0.001741	T	Microtubule-associated protein 1B OS=Homo sapiens OX=9606 GN=MAP1B PE=1 SV=2	MAP1B	1	0.00182	67.997	KET(1)PPKEVK	4	0.24961	1	1.134	1.492	1.581	0.578	0.558
P46821	1633	2.354	Up	0.00066215	T	Microtubule-associated protein 1B OS=Homo sapiens OX=9606 GN=MAP1B PE=1 SV=2	MAP1B	0.970371	9.14e-10	117.72	S(0.03)RT(0.97)PVQDHR	3	-0.28195	2	1.446	1.509	1.256	0.599	0.523
P46821	831	2.373	Up	0.0040008	S	Microtubule-associated protein 1B OS=Homo sapiens OX=9606 GN=MAP1B PE=1 SV=2	MAP1B	0.99975	1.64e-148	212.39	SLMS(1)S(1)PEDLTK	3	0.94209	15	1.146	1.434	1.642	0.481	0.659
P46821	832	2.373	Up	0.0040008	S	Microtubule-associated protein 1B OS=Homo sapiens OX=9606 GN=MAP1B PE=1 SV=2	MAP1B	0.999959	1.64e-148	212.39	SLMS(1)S(1)PEDLTK	3	0.94209	15	1.146	1.434	1.642	0.481	0.659
P08138	313	2.511	Up	0.00147656	S	Tumor necrosis factor receptor superfamily member 16 OS=Homo sapiens OX=9606 GN=NGFR PE=1 SV=1	NGFR	1	0	408.62	LHSDSGISVDS(1)QS(1)LHDQQPHTQTASGQALK	4	-1.0719	8	1.51	1.323	1.459	0.453	0.593
P46821	1881	2.521	Up	0.0110762	S	Microtubule-associated protein 1B OS=Homo sapiens OX=9606 GN=MAP1B PE=1 SV=2	MAP1B	0.929576	1.49e-116	184.83	TPGDFSYAYQKPEET(0.035)T(0.035)RS(0.93)PDEEDYDYESYEK	4	0.25654	1	1.135	1.31	1.85	0.419	0.687
Q641Q2	802	2.529	Up	0.028177	S	WASH complex subunit 2A OS=Homo sapiens OX=9606 GN=WASHC2A PE=1 SV=3	WASHC2A	0.97623	3.43e-139	210.79	T(0.024)VLS(0.976)LFDEEEDKMEDQNIIQAPQK	4	0.14942	1	1.032	1.574	1.694	0.585	0.553
Q8WUI4	181	2.548	Up	0.00097767	S	Histone deacetylase 7 OS=Homo sapiens OX=9606 GN=HDAC7 PE=1 SV=2	HDAC7	0.995784	6.56e-07	105.65	KES(0.996)APPS(0.004)LR	3	0.25011	3	1.18	1.487	1.642	0.545	0.533
P17600	553	2.62	Up	0.0123162	S	Synapsin-1 OS=Homo sapiens OX=9606 GN=SYN1 PE=1 SV=3	SYN1	1	2.57e-11	85.044	QSRPVAGGPGAPPAARPPAS(1)PS(1)PQR	4	-0.31701	2	1.132	1.147	2.063	0.553	0.474
P17600	551	2.62	Up	0.0123162	S	Synapsin-1 OS=Homo sapiens OX=9606 GN=SYN1 PE=1 SV=3	SYN1	0.999999	2.57e-11	85.044	QSRPVAGGPGAPPAARPPAS(1)PS(1)PQR	4	-0.31701	2	1.132	1.147	2.063	0.553	0.474
Q86W92	475	2.621	Up	0.0048207	S	Liprin-beta-1 OS=Homo sapiens OX=9606 GN=PPFIBP1 PE=1 SV=2	PPFIBP1	0.933496	2.83e-05	76.586	KET(0.066)S(0.933)DGEKETIQK	4	0.42559	1	1.272	1.812	1.259	0.666	0.438
P0DPB3	117	2.647	Up	0.0071371	S	Schwannomin-interacting protein 1 OS=Homo sapiens OX=9606 GN=SCHIP1 PE=1 SV=1	SCHIP1	0.993868	0.000283	62.002	DDRS(0.994)PAREPGDVS(0.006)AR	3	-0.29442	1	1.303	1.475	1.576	0.416	0.459
A6NNA2	567	2.65	Up	0.00062317	S	Serine/arginine repetitive matrix protein 3 OS=Homo sapiens OX=9606 GN=SRRM3 PE=2 SV=4	SRRM3	0.999137	6.29e-13	119.77	RRDS(0.999)PS(0.001)FMEPR	3	-1.0533	1	1.324	1.403	1.629	0.502	0.638
Q13367	282	2.655	Up	0.00143762	S	AP-3 complex subunit beta-2 OS=Homo sapiens OX=9606 GN=AP3B2 PE=1 SV=2	AP3B2	0.896673	1.25e-37	141.22	GAGS(0.897)EET(0.103)AAAAAPSR	2	0.10388	1	1.365	1.405	1.589	0.428	0.593
Q9BWH2	151	2.797	Up	0.00120409	S	FUN14 domain-containing protein 2 OS=Homo sapiens OX=9606 GN=FUNDC2 PE=1 SV=2	FUNDC2	1	1.92e-35	151.41	IRKS(1)NQIPTEVR	4	-0.03817	2	1.525	1.729	1.166	0.492	0.517
Q63HQ0	228	2.836	Up	0.0046579	T	AP-1 complex-associated regulatory protein OS=Homo sapiens OX=9606 GN=AP1AR PE=1 SV=1	AP1AR	0.834596	0.000146	87.719	S(0.165)KT(0.835)EEDILR	3	0.30433	1	1.431	1.418	1.587	0.352	0.565
P13591	784	2.948	Up	0.0026386	S	Neural cell adhesion molecule 1 OS=Homo sapiens OX=9606 GN=NCAM1 PE=1 SV=3	NCAM1	0.994384	0.000454	54.834	AAFS(0.006)KDES(0.994)KEPIVEVR	3	1.8699	2	1.349	1.328	1.804	0.389	0.601
Q8WXF7	22	3.021	Up	3.7044e-05	S	Atlastin-1 OS=Homo sapiens OX=9606 GN=ATL1 PE=1 SV=1	ATL1	0.965637	1.21e-06	82.877	T(0.064)Y(0.01)EWS(0.966)S(0.96)EEEEPVKK	4	0.41401	1	1.528	1.563	1.417	0.511	0.454
Q8WXF7	23	3.021	Up	3.7044e-05	S	Atlastin-1 OS=Homo sapiens OX=9606 GN=ATL1 PE=1 SV=1	ATL1	0.960271	1.21e-06	82.877	T(0.064)Y(0.01)EWS(0.966)S(0.96)EEEEPVKK	4	0.41401	1	1.528	1.563	1.417	0.511	0.454
Q92913	208	3.139	Up	0.00052457	S	Fibroblast growth factor 13 OS=Homo sapiens OX=9606 GN=FGF13 PE=1 SV=1	FGF13	0.999998	1.69e-31	127.58	VAMYKEPS(1)LHDLTEFSR	4	0.63864	3	1.473	1.434	1.644	0.426	0.434
P05060	367	3.152	Up	0.00021904	S	Secretogranin-1 OS=Homo sapiens OX=9606 GN=CHGB PE=1 SV=2	CHGB	0.999945	0.00202	75.819	GRGS(1)EEYR	2	-0.73684	1	1.435	1.435	1.685	0.459	0.434
P08138	293	3.178	Up	0.00020035	T	Tumor necrosis factor receptor superfamily member 16 OS=Homo sapiens OX=9606 GN=NGFR PE=1 SV=1	NGFR	1	1.38e-11	93.583	PVNQT(1)PPPEGEK	3	0.279	8	1.687	1.425	1.452	0.442	0.445
Q9H0X9	312	3.276	Up	0.00054063	S	Oxysterol-binding protein-related protein 5 OS=Homo sapiens OX=9606 GN=OSBPL5 PE=1 SV=1	OSBPL5	0.999643	7.06e-120	218.79	ENPEES(1)DTETQDHSR	3	-0.3502	3	1.44	1.41	1.746	0.384	0.491
Q12756	1370	3.37	Up	0.0062247	S	Kinesin-like protein KIF1A OS=Homo sapiens OX=9606 GN=KIF1A PE=1 SV=2	KIF1A	0.850106	4.51e-14	106.93	S(0.15)DS(0.85)LILDHQWELEK	3	-0.5919	2	1.175	1.498	1.954	0.313	0.489
P53367	132	3.695	Up	0.005015	S	Arfaptin-1 OS=Homo sapiens OX=9606 GN=ARFIP1 PE=1 SV=2	ARFIP1	0.942811	0.00035	89.301	KWS(0.943)LNT(0.056)Y(0.001)K	3	-0.28222	1	1.104	1.589	2.029	0.561	0.371
P26373	106	3.804	Up	0.000159035	S	60S ribosomal protein L13 OS=Homo sapiens OX=9606 GN=RPL13 PE=1 SV=4	RPL13	0.887461	1.19e-24	129.88	NKS(0.887)T(0.112)ESLQANVQR	2	-0.95626	1	1.343	1.726	1.682	0.453	0.376
Q6F5E8	1381	4.041	Up	7.8751e-05	S	Capping protein, Arp2/3 and myosin-I linker protein 2 OS=Homo sapiens OX=9606 GN=CARMIL2 PE=1 SV=2	CARMIL2	1	0.0033	61.213	LQRS(1)PVLK	3	0.024633	1	1.44	1.662	1.707	0.365	0.375
P61764	594	4.272	Up	0.000199565	S	Syntaxin-binding protein 1 OS=Homo sapiens OX=9606 GN=STXBP1 PE=1 SV=1	STXBP1	0.89365	2.98e-05	78.505	KLNKTDEEIS(0.106)S(0.894)	3	0.21959	1	1.595	1.746	1.52	0.391	0.308
Q13367	272	4.397	Up	0.00051698	S	AP-3 complex subunit beta-2 OS=Homo sapiens OX=9606 GN=AP3B2 PE=1 SV=2	AP3B2	1	1.59e-24	144.57	AFYGS(1)EEDEAK	3	0.2962	4	1.328	1.732	1.829	0.298	0.392
Q16623	14	4.56	Up	7.9622e-05	S	Syntaxin-1A OS=Homo sapiens OX=9606 GN=STX1A PE=1 SV=1	STX1A	0.977612	1.37e-44	144.63	T(0.022)AKDS(0.978)DDDDDVAVTVDR	2	-0.061598	5	1.586	1.63	1.704	0.31	0.347
Q6PUV4	93	5.179	Up	0.00073932	S	Complexin-2 OS=Homo sapiens OX=9606 GN=CPLX2 PE=2 SV=2	CPLX2	0.988758	1.17e-14	95.873	AALEQPCEGS(0.989)LT(0.011)RPK	2	2.1639	2	1.434	1.676	1.919	0.232	0.352
O15240	420	5.993	Up	1.58575e-05	S	Neurosecretory protein VGF OS=Homo sapiens OX=9606 GN=VGF PE=1 SV=2	VGF	0.999988	4.67e-116	185.7	S(1)QEETPGHR	3	0.49878	3	1.75	1.63	1.762	0.26	0.277
Q9UPA5	2558	6.753	Up	0.00085906	S	Protein bassoon OS=Homo sapiens OX=9606 GN=BSN PE=1 SV=4	BSN	1	0.00266	74.269	KRHS(1)MPR	3	-0.71633	2	1.205	1.783	2.239	0.218	0.242
P10645	322	6.999	Up	0.00034264	S	Chromogranin-A OS=Homo sapiens OX=9606 GN=CHGA PE=1 SV=7	CHGA	1	2.26e-13	102.55	GGKS(1)GELEQEEER	3	0.78442	2	1.789	1.886	1.574	0.189	0.229
A6NNA2	247	11.526	Up	0.00052324	S	Serine/arginine repetitive matrix protein 3 OS=Homo sapiens OX=9606 GN=SRRM3 PE=2 SV=4	SRRM3	0.912901	0.0164	40.767	KRPHT(0.087)ES(0.913)PGR	3	-0.684	1	1.687	1.891	1.943	0.127	0.11
